# Supplementary material for: Efficient, cell-type-specific production of flavonols by multiplexed CRISPR activation of a suite of metabolic enzymes
Source: Nat Commun. 2025 Jul 16;16:6559. doi: 10.1038/s41467-025-61742-w (PMC12267567; doi:10.1038/s41467-025-61742-w)
Supplement: Supplementary file 1 — Supplementary Data 2 [file 41467_2025_61742_MOESM1_ESM.xlsx]

## Sheet: Sheet1
Primer	Sequence	Purpose
Generation of empty gateway entry vectors (dummy vectors)
L4R1-RS-IF.RV	GGATCCTCTAGAAGATCTGATATCcaacttttctatacaaagttggcattataaaaaagc	Generation of a gateway entry clone with a multicloning site flanked by L4R1 recombination sites to generate pAH128
L4R1-RS-IF.FW	TCAGATCTTCTAGAGGATCCgcaagtttgtacaaaaaagttgaacgagaaacgtaaaatg
oAH167-pENTR-L1-RS-L2.RV	ATTCCTCGAGAGATCTGGTACCTAAGCCTGCTTTTTTGTACAAAGTTGGCATTATAAAAAAGCATTGCTC	Generation of a gateway entry clone with a multicloning site flanked by L1L2 recombination sites to generate pAHx
oAH168-pENTR-L1-RS-L2.FW	TACCAGATCTCTCGAGGAATTCAACCCAGCTTTCTTGTACAAAGTTGGCATTATAAGAAAGCATTGCTT
oAH185-R2-RS-L3.RV	ATCCCTCGAGAGATCTGGTACCTACCACTTTGTACAAGAAAGTTGAACGAGAAACG	Generation of a gateway entry clone with a multicloning site flanked by R2L3 recombination sites to generate pAH129
oAH186-R2-RS-L3.FW	TACCAGATCTCTCGAGGGATCCACAACTTTATTATACAAAGTTGGCATTATAAAAAAGCA
The two module dCas9-Suntag CRISPR activation (CRISPRa) system
oAH171-pENTR-L1-scFv-GCN4-VP64.FW	ACCAGATCTctcgagGAATTCatgggccccgacatcgtgatgacc	Amplification of the ScFv-GCN4 and In-Fusion to generate pAH134
oAH080-ScFv-GCN4-IF.RV	tcaaaatcgtctaaagcatcaccgcttccacctccacctggatccaagcttcc
oAH081-VP64-tNOS-IF.FW	caggtggaggtggaagcggtgatgctttagacgattttgacttagatatgcttg	Amplification of the VP64-tNOS and In-Fusion to generate pAH134
oAH172-pENTR-L2-scFv-GCN4-VP64.RV	CAAGAAAGCTGGGTTGAATTgtaacatagatgacaccgc
oAH179-pLTPG20-IF-scFv-GCN4-VP64.FW	ACCAGATCTctcgagGAATTCgttttcttgaagatgttgtgtttgaagaagaatc	Amplification of the LTPG20 promoter and In-Fusion into pAH134 to generate pAH135
oAH180-pLTPG20-IF-scFv-GCN4-VP64.FW	gatgtcggggcccatGAATTCtgttggatagattaagctttgattgtttgttgtattct
oAH173-pPER03-IF-scFv-GCN4-VP64.FW	ACCAGATCTctcgagGAATTCcaaaaccttagtcaactagacaactaggcag	Amplification of the PER03 promoter and In-Fusion into pAH134 to generate pAH136
oAH174-pPER03-IF-scFv-GCN4-VP64.RV	gatgtcggggcccatGAATTctttaaatttgttggtttaatttttgagactctctctg
oAH169-pENTR-L4-dCas9-Suntag.FW	ATCAGATCTTCTAGAGGATCCctttaaagtatttttacaacaattaccaacaacaacaaacaacaa	Amplification of the dCas9-Suntag-tOCS and In-Fusion into the pAH128 to generate pAH131
oAH170-pENTR-L1-dCas9-Suntag.RV	tttgtacaaacttgcGGATCctgctgagcctcgacatgttg
oAH177-pLTPG20-IF-dCas9-Suntag.FW	ttgGATATCAGATCTTCTAGAgttttcttgaagatgttgtgtttgaagaagaat	Amplification of the LTPG20 promoter and In-Fusion into pAH131 to generate pAH132
oAH178-pLTPG20-IF-dCas9-Suntag.RV	actttaaagGGATCCTCTAGAtgttggatagattaagctttgattgtttgttgt
oAH175-pPER03-IF-dCas9-Suntag.FW	ttgGATATCAGATCTTCTAGAcaaaaccttagtcaactagacaactagg	Amplification of the PER03 promoter and In-Fusion into pAH131 to generate pAH133
oAH176-pPER03-IF-dCas9-Suntag.RV	actttaaagGGATCCTCTAGActttaaatttgttggtttaatttttgagactctctct
The two-in-one dCas9-Suntag CRISPRa system
oAH417-dCas9-GCN4-tOCS-IF-XbaI.FW	TGTATAGAAAAGTTGTCTAGActttaaagtatttttacaacaattaccaacaacaacaaacaacaaa	Amplification of the dCas9-Suntag-tOCS and In-Fusion into the pAH291 to generate pAH292
oAH418-dCas9-GCN4-tOCS-IF-XbaI.RV	GGGTCCCATGGTACCTCTAGctgctgagcctcgacatgtt
oAH439-2xTAD-IF-XhoI.FW	GGCGGTGGATCAGGACTCGAGctgcttgaccccggaacccc	Amplification of the 2xTAD activation domain from pYPQ-dpcoCas9-Act3.0 (Addgene #158408) to generate pAH293
oAH440-2xTAD-IF-XhoI.RV	GCCCCCTCCAGAGCCCTCGAGctgaggcagaagctccatgagccat
oAH419-pPER03-IF-XbaI-dCas9.FW	TGTATAGAAAAGTTGTCTAGAcaaaaccttagtcaactagacaactaggcagaaccggcc	Amplification of the PER03 promoter to generate pAH294 and pAH315
oAH420-pPER03-IF-XbaI-dCas9.RV	aaaaatactttaaagTCTAGctttaaatttgttggtttaatttttgagactctctctgt
oAH421-pPER03-IF-KpnI-ScFv.FW	tcgaggctcagcagCTAGAGGTACCcaaaaccttagtcaactagacaactaggcag
oAH422-pPER03-IF-KpnI-ScFv.RV	TAACAATGTCGGGTCCCATGctttaaatttgttggtttaatttttgagactctctct
oAH472-pUBQ10L-IF-dCas9-XbaI.FW	TGTATAGAAAAGTTGTCTAGAagtctagctcaacagagcttttaacc	Amplification of the UBQ10 promoter to generate pAH334
oAH458-pAtUBQ10S-IF-dCas9.RV	aaaaatactttaaagTCTAGctgttaatcagaaaaactcagattaatcgacaaattcg
oAH459-pZmUbi-IF-ScFv.FW	tcgaggctcagcagCTAGAGGTACCctgcagtgcagcgtgaccc
oAH460-pZmUbi-IF-ScFv.RV	TAACAATGTCGGGTCCCATGctgcagaagtaacaccaaacaacag
oAH477-pGPAT3-IF-dCas9-XbaI.FW	TGTATAGAAAAGTTGTCTAGAcctgttagctggagatgttaggt	Amplification of the GPAT3 promoter to generate pAH337
oAH478-pGPAT3-IF-dCas9-XbaI.RV	aaaaatactttaaagTCTAGgtttggattttgcagaaagcttttctttttac
oAH479-pGPAT3-IF-ScFv-KpnI.FW	tcgaggctcagcagCTAGAGGTACCcctgttagctggagatgttaggtttttcg
oAH480-pGPAT3-IF-ScFv-KpnI.RV	TAACAATGTCGGGTCCCATGgtttggattttgcagaaagcttttctttttac
oAH1031-pPEP-IF-dCas9.FW	TGTATAGAAAAGTTGTCTAGGGGCTCCCGGGC	Amplification of the PEP promoter to generate pAH653
oAH1032-pPEP-IF-dCas9.RV	aaaaatactttaaagTCTAGGGTTTTGGCTAATGTGATTGTGTAGAGA
oAH1033-pPEP-IF-ScFv.FW	tcgaggctcagcagCTAGAGGGGCTCCCGGGC
oAH1034-pPEP-IF-ScFv.RV	TAACAATGTCGGGTCCCATGGGTTTTGGCTAATGTGATTGTGTAGAGA
The dCas9-Act2.0 CRISPRa system
oAH013-CRISPR-Act2.0-AttB1.FW	GGGGACAAGTTTGTACAAAAAAGCAGGCTTAccgaattcgcccttcacca	Amplification of the CRISPR-Act2.0 cassette (dCas9-VP64-T2A-MS2-VP64) from pYPQ173 (Addgene #99907) to generate pENTR-L1L2-dCas9-VP64-T2A-MS2-VP64 (pAH023)
oAH014-CRISPR-Act2.0-AttB2.RV	GGGGACCACTTTGTACAAGAAAGCTGGGTTcgaattcgccctttccgga
The dCas9-TV CRISPRa system
oAH015-dCAS9-TV-AttB1.FW	GGGGACAAGTTTGTACAAAAAAGCAGGCTTAatggattacaaggatgatgatgataaggattacaag	Amplification of the CRISPRa-TV cassette from HBT-dCas9- to generate pAH024-pENTR-L1L2-dCAS9-TV
oAH016-dCAS9-TV-AttB2.RV	GGGGACCACTTTGTACAAGAAAGCTGGGTTgatctagtaacatagatgacaccgcgc
Cloning of the promoters
oAH001-pLTPG20-BamHI.FOR	ATCTTCTAGAGGATCCgttttcttgaagatgttgtgtttgaagaagaatc	Amplification of the LTPG20 promoter (1217bp) to generate pENTR-L4R1-pLTPG20 (pAH008)
oAH002-pLTPG20-BamHI.REV	acaaacttgcGGATCtgttggatagattaagctttgattgtttgttgtattct
Generation of transcriptional reporters
oAH461-L1L2-KpnI-NLS-3xVenus.FW	ACAAAAAAGCAGGCTactagGGTACCatgccaaagaagaagaggaaggttg	Amplification of the NLS-3xmVenus-tOCS cassette (2913bp) to generate pAH343
oAH481-L1L2-NLS-3xVenus-tOCS.RV	CAAGAAAGCTGGGTTactaggctgccggtcctgct
oAH469-pLOVE1-IF-NLS-3xmVenus.FW	CAAAAAAGCAGGCTactagGGTACCtaataaattgtacatatgtagagtcgtgtacaatg	Amplification of the LOVE1 promoter to generate pAH345
oAH470-pLOVE1-IF-NLS-3xmVenus.RV	tcctcttcttctttggcatGcttatggcgccttaatttggatttggaaact
oAH532-p4CL3-IF-NLS-3xVenus-2.FW	CAAAAAAGCAGGCTactagGGTACCtggtccactaactagtttcgatcg	Amplification of the 4CL3 promoter to generate pAH346
oAH500-p4CL3-IF-NLS-3xVenus.RV	tcctcttcttctttggcatGtttgatgtaaatgaacaagtgttttttttttttttttttgagaagaaag
oAH501-pCHI-IF-NLS-3xVenus.FW	CAAAAAAGCAGGCTactagGGTACCggacaagtgaaaatctagtgaattaatgtattcac	Amplification of the CHI promoter to generate pAH347
oAH502-pCHI-IF-NLS-3xVenus.RV	tcctcttcttctttggcatGtgttgagtcggttggaatttcgattgataataatg
oAH503-pCHS-IF-NLS-3xVenus.FW	CAAAAAAGCAGGCTactagGGTACCtcgtcgaacattctccttctcgg	Amplification of the CHS promoter to generate pAH348
oAH504-pCHS-IF-NLS-3xVenus.RV	tcctcttcttctttggcatGtatagtatacaccaacttgggtttattagagtttgatgtt
oAH505-pF3H-IF-NLS-3xVenus.FW	CAAAAAAGCAGGCTactagGGTACCttgaatttcgagttcttgtaaacaacaacgaaaac	Amplification of the F3H promoter to generate pAH349
oAH506-pF3H-IF-NLS-3xVenus.RV	tcctcttcttctttggcatGTGTAATTACGAAGACAAAAGACTAAATTAAGAGAGATATA
oAH535-pFLS1-IF-NLS-3xVenus-3.FW	CAAAAAAGCAGGCTactagGGTACCgcaagacgtcacagttgttcc	Amplification of the FLS1 promoter to generate pAH351
oAH510-pFLS1-IF-NLS-3xVenus.RV	tcctcttcttctttggcatGtattttttttggtagtttgcgttgccgg
oAH1017-pPAL1-IF-NLS-3xVenus.FW	CAAAAAAGCAGGCTactagGCTATAGTTCCACGTAGAAATCCTTAGATATAAGATATC	Amplification of the PAL1 promoter to generate pAH617
oAH1018-pPAL1-IF-NLS-3xVenus.RV	tcctcttcttctttggcatGTTAGACTTTTGATCTTAGTTTTACAATAGAAGATTAAC
oAH1015-pC4H-IF-NLS-3xVenus.FW	CAAAAAAGCAGGCTactagGcagagatggatgatcgagtgaacc	Amplification of the C4H promoter to generate pAH618
oAH1016-pC4H-IF-NLS-3xVenus.RV	tcctcttcttctttggcatGTATAGTTTGTGTATCCGCAATGATATTGtttttttCCG
Generation of the gRNA vectors
oAH096-pYPQ-MS2.FW	aagtggcaccgagtcggtgcttttttt	Amplification of the backbone of the pRU41, pRU43 to generate pRU41-2.0 (pAH025) and pRU43-2.0 (pAH027) respectively.
oAH097-pRU41.RV	ACAGGTCTTCTCGAAGACcccaatcactacttcg
oRU614	ggGTCTTCGAGAAGACCTGTTTTAGAGCTAG	Amplification of the gRNA2.0 scaffold from the pYPQ131A2.0 to generate pRU41-2.0 (pAH025), pRU43-2.0 (pAH027) respectively.
oAH095-pYPQ-MS2.RV	gcaccgactcggtgccactt
oAH220-pENTR-R2L3-1gRNA.FW	ACCAGATCTCTCGAGGGATCCTTTTTTTCTTCTTCTTCGTTCATACAGTTTTTTTTTG	Amplification of the AtU6-26 promoter and sgRNA backbone from the pEN-Chimera (Addgene #61432) to generate pENTR-R2L3_1gRNAs (pAH208)
oAH221-pENTR-R2L3-1gRNA.RV	GTATAATAAAGTTGTGGATCTAATGCCAACTTTGTACAAGAAAGCTGGGTC
oAH217-pENTR-R2L3-gRNAS.FW	ACCAGATCTCTCGAGGGATCtatacaaaagttgccccatggcg	Amplification of the CcdB cassettes flanked by BsaI sites from the pSF463 (Addgene #167671) to generate pAH209
oAH219-pENTR-R2L3-2gRNA.RV	GTATAATAAAGTTGTGGATCcgaattCgcccttactagtGTCC
oAH217-pENTR-R2L3-gRNAS.FW	ACCAGATCTCTCGAGGGATCtatacaaaagttgccccatggcg	Amplification of the CcdB cassettes flanked by BsaI sites from the pSF278 (Addgene #167673) to generate pAH210
oAH218-pENTR-R2L3-3gRNA.RV	GTATAATAAAGTTGTGGATCcgaattCgcccttactagtCTGG
oAH217-pENTR-R2L3-gRNAS.FW	ACCAGATCTCTCGAGGGATCtatacaaaagttgccccatggcg	Amplification of the CcdB cassettes flanked by BsaI sites from the pSF464 (Addgene #167672) to generate pAH211
oAH222-pENTR-R2L3-4gRNA.RV	GTATAATAAAGTTGTGGATCcgaattCgcccttactagtAACAagag
oAH217-pENTR-R2L3-gRNAS.FW	ACCAGATCTCTCGAGGGATCtatacaaaagttgccccatggcg	Amplification of the CcdB cassettes flanked by BsaI sites from the pSF279 (Addgene #167674) to generate pAH212
oAH223-pENTR-R2L3-5gRNA.RV	GTATAATAAAGTTGTGGATCcgaattcgcccttactagtTGCA
oAH217-pENTR-R2L3-gRNAS.FW	ACCAGATCTCTCGAGGGATCtatacaaaagttgccccatggcg	Amplification of the CcdB cassettes flanked by BsaI sites from the pSF280 (Addgene #167675) to generate pAH213
oAH224-pENTR-R2L3-6gRNA.RV	GTATAATAAAGTTGTGGATCcgaattcgcccttactagtACCGG
