# Supplementary material for: Efficient, cell-type-specific production of flavonols by multiplexed CRISPR activation of a suite of metabolic enzymes
Source: Nat Commun. 2025 Jul 16;16:6559. doi: 10.1038/s41467-025-61742-w (PMC12267567; doi:10.1038/s41467-025-61742-w)
Supplement: Supplementary file 5 — Supplementary Data 1 [file 41467_2025_61742_MOESM5_ESM.xlsx]

## Sheet: 593433_1_data_set_10993575_sy61
Activation Domain	Name	ATGNum	pos	ADseq	Subtype	ScaleScore
AD1	AT1G28160.1_191	AT1G28160	191	FGAELRIPETDSYWNVAHASIDTFAFELDGFVDQNSLGQS	1	7.3228
AD2	AT1G25470.1_231	AT1G25470	231	ILLDDYSLLENDINFSRFENSLPSELPDCDFTEMEFQLDD	1	7.3228
AD3	AT1G66390.1_161	AT1G66390	161	EVDLIPSCLGLKKNNVCENSITCNKDDEKDDFVNNLMNGD	1	5.76596
AD4	AT1G08010.1_121	AT1G08010	121	SPVSVLENSYGSLSTHNNGSQRLAFPVKGMRSKRKRPTTL	2	7.3228
AD5	AT1G07530.1_31	AT1G07530	31	LGLANGFYLDDLDFSSLDPPEAYPSQNNNNNNINNKAVAG	2	7.3228
	AT1G18960.1_211	AT1G18960	211	TCSTIAQENSEVNFTWSDFLLDQETFHENQQNHPQELDSL	2	6.3992
AD6	AT1G21340.1_71	AT1G21340	71	YWTKGGSLRNIPVGGGCRKRSRSRQNSHKRFGRNENRPDG	3	7.3228
	AT1G21340.1_61	AT1G21340	61	PRYFCKGCRRYWTKGGSLRNIPVGGGCRKRSRSRQNSHKR	3	7.3228
AD7	AT1G28160.1_41	AT1G28160	41	GVRRRPWGRYAAEIRNPTTKERYWLGTFDTAEEAALAYDR	3	7.28734
AD8	AT1G06160.1_1	AT1G06160	1	MEYQTNFLSGEFSPENSSSSSWSSQESFLWEESFLHQSFD	4	7.3228
	AT1G06160.1_11	AT1G06160	11	EFSPENSSSSSWSSQESFLWEESFLHQSFDQSFLLSSPTD	4	7.0888
AD9	AT1G08010.1_1	AT1G08010	1	MNWLPEAEAEDDFKGLLSGDFFDDLINHLDVPLDDIDTTN	4	6.61126
AD10	AT1G21340.1_181	AT1G21340	181	FYGEFNNLTQKTKEDQEVFGQFLQEDREEIFEFQGLLDDK	5	6.98397
AD11	AT1G02230.1_201	AT1G02230	201	FANVQGESQIDDATTPIEEEWKTWLNNDGDEQRNIMFMQD	5	6.72745
AD12	AT1G06180.1_161	AT1G06180	161	DISNSNKDSATSSEDVLAIIDESFWSEVVLMDCDISGNEK	5	6.19424
AD13	AT1G18960.1_201	AT1G18960	201	SNSSPPLFSSTCSTIAQENSEVNFTWSDFLLDQETFHENQ	6	7.3228
AD14	AT1G28160.1_111	AT1G28160	111	PDESQRFISELFNPPSQLEATNSNNNNNNNLYSSTNNQNQ	6	7.3228
AD15	AT1G01010.1_211	AT1G01010	211	QFNENSNIMQQQPLQGSFNPLLEYDFANHGGQWLSDYIDL	6	6.89125
