# Supplementary material for: Efficient, cell-type-specific production of flavonols by multiplexed CRISPR activation of a suite of metabolic enzymes
Source: Nat Commun. 2025 Jul 16;16:6559. doi: 10.1038/s41467-025-61742-w (PMC12267567; doi:10.1038/s41467-025-61742-w)
Supplement: Supplementary file 7 — Source Data [file 41467_2025_61742_MOESM7_ESM.xlsx]

## Sheet: Figure2
Figure 2B
Absolute numbers T1 distribution
Activation Strength	pGPAT3-dCas9-Suntag-pGPAT3-VP64>LOVE1	pPEP-dCas9-Suntag-pPEP-VP64>LOVE1	pPER03-dCas9-Suntag-pPER03-VP64>LOVE1	pUBQ10-dCas9-Suntag-pZmUbi-VP64>LOVE1
Very Good	18	21	28	21
Good	49	30	27	22
Fair	33	28	23	33
Patchy or weak	97	67	51	65
None	3	48	30	12
Total	200	194	159	153
Relative T1 distribution in %
Activation Strength	pGPAT3-dCas9-Suntag-pGPAT3-VP64>LOVE1	pPEP-dCas9-Suntag-pPEP-VP64>LOVE1	pPER03-dCas9-Suntag-pPER03-VP64>LOVE1	pUBQ10-dCas9-Suntag-pZmUbi-VP64>LOVE1
Very Good	9	10.82	17.61	13.73
Good	24.5	15.46	16.98	14.38
Fair	16.5	14.43	14.47	21.57
Patchy or weak	48.5	34.54	32.08	42.48
None	1.5	24.74	18.87	7.84

## Sheet: Figure3
Figure 3B
	Clatherin = normalized gene						4CL3		CHS		CHI		F3H		FLS		TT7
	Col 1	22.4221				genotype	expression	SD	expression	SD	expression	SD	expression	SD	expression	SD	expression	SD
	Col 2	21.9979				WT	1		1		1		1		1		1
	Col 3	21.7001				myb12	0.0603857	0.00468528	0.00305416	0.000323371	0.0660842	0.0091815	0.396423	0.0498033	0.0491654	0.0142438	0.0860852	0.00452385
	myb12 1	21.672				T1 in Col0	0.815263	0.140866	0.744293	0.104635	1.44818	0.303162	0.67103	0.18399	2.04377	0.506077	1.99681	0.129038
	myb12 2	21.9084				T1 in myb12	0.191875	0.037106	0.0115593	0.00106158	0.291392	0.0253156	0.253777	0.039036	0.068893	0.00412928	0.769164	0.0308983
	myb12 3	21.7879
	T1 in Col0	22.042					PAL1		C4H		4CL3		CHS		CHI		F3H		FLS		TT7
	T1 in Col0	22.248				genotype	expression	SD	expression	SD	expression	SD	expression	SD	expression	SD	expression	SD	expression	SD	expression	SD
	T1 in Col0	21.8119				WT	6.73345	0.419617	12.4274	0.692835	0.503994	0.101152	0.540452	0.15674	0.641877	0.108257	0.905784	0.210639	0.0186517	0.0112489	0.10205	0.0255916
	T1 in myb12	21.955				myb12	6.25542	0.259823	11.131	0.764737	0.0367708	0.012852	0.00169988	0.000279978	0.0409963	0.0172	0.348764	0.0274343	0.00109013	0.00121156	0.0130168	0.00749882
	T1 in myb12	22.0087
	T1 in myb12	21.7287					PAL1		C4H		4CL3		CHS		CHI		F3H		FLS		TT7
						genotype	expression	SD	expression	SD	expression	SD	expression	SD	expression	SD	expression	SD	expression	SD	expression	SD
						WT	1		1		1		1		1		1		1		1
						myb12	0.929007	0.0385869	0.895685	0.0615365	0.0729588	0.0199967	0.0031453	6.89562e-05	0.0638694	0.0227943	0.385041	0.0277543	0.0584467	0.0317036	0.127553	0.0582688
	4CL3		Ctgene - Ctnormalizer					Ctgene - Ctnormalizer						4CL3	Relative values		Relative values
		CT	Delta CT	2^(-X)	Average of 2^(-X)		CT	Delta CT	2^(-X)	Average of 2^(-X)	Relative expression
	Col 1	23.2353	0.813217	0.569111		myb12 1	27.0305	5.35844	0.0243752					Col 1	0.881835	myb12 1	0.0910516
	Col 2	23.3056	1.30765	0.40398	0.417983	myb12 2	27.1723	5.26387	0.0260266	0.024226	0.0579593			Col 2	1.07029	myb12 2	0.0948708
	Col 3	23.5322	1.83209	0.280857		myb12 3	27.2763	5.48836	0.0222762					Col 3	1.04787	myb12 3	0.107936
	Col	24.2022	0.73361	0.601397
	Col 2	23.6458	0.783367	0.581009	0.590536
	Col 3	23.7713	0.763165	0.589203
	Col 1	23.3634	1.17146	0.443971		myb12 1	26.9632	4.44721	0.0458411
	Col 2	23.1133	0.892036	0.538853	0.503463	myb12 2	26.9537	4.38793	0.047764	0.0493156	0.0979527
	Col 3	23.2533	0.922579	0.527565		myb12 3	26.7746	4.2018	0.0543417
	CHS		Ctgene - Ctnormalizer					Ctgene - Ctnormalizer						CHS	Relative values		Relative values
		CT	DeltaCT	2^(-X)	Average of 2^(-X)		CT	Delta CT	2^(-X)	Average of 2^(-X)	Relative expression
	Col	22.6271	0.204952	0.867567		myb12 1	30.8627	9.19064	0.00171136					Col 1	1.17181	myb12 1	0.00252999
	Col 2	22.8247	0.826797	0.563779	0.640587	myb12 2	30.7966	8.88816	0.00211055	0.00189766	0.00296237			Col 2	1.07098	myb12 2	0.00342864
	Col 3	22.7281	1.02792	0.490415		myb12 3	30.8499	9.06193	0.00187106					Col 3	0.75721	myb12 3	0.00251474
	Col 1	25.3609	1.89231	0.269375
	Col 2	23.9674	1.10495	0.464919	0.448945
	Col 3	23.7153	0.707119	0.612542
	Col	22.8742	0.682249	0.623193		myb12 1	32.0536	9.53764	0.00134551
	Col 2	23.0333	0.812048	0.569573	0.531822	myb12 2	31.6649	9.09913	0.00182343	0.00150211	0.00282446
	Col 3	23.6429	1.31222	0.402701		myb12 3	32.1192	9.54636	0.00133739
	CHI		Ctgene - Ctnormalizer					Ctgene - Ctnormalizer						CHI	Relative values		Relative values
		CT	Delta CT	2^(-X)	Average of 2^(-X)		CT	Delta CT	2^(-X)	Average of 2^(-X)	Relative expression
	Col	23.0434	0.621275	0.650096		myb12 1	26.6708	4.99878	0.0312764					Col 1	1.02495	myb12 1	0.0389354
	Col 2	22.7684	0.770473	0.586225	0.565922	myb12 2	26.5098	4.60137	0.0411954	0.0370242	0.0654227			Col 2	0.867156	myb12 2	0.0424915
	Col 3	22.8159	1.11577	0.461445		myb12 3	26.4832	4.69523	0.0386007					Col 3	1.1079	myb12 3	0.0407575
	Col	23.6534	0.184864	0.879732		myb12 1	27.2005	3.88687	0.0675984
	Col 2	23.5594	0.696905	0.616894	0.717987	myb12 2	27.1741	3.81825	0.0708911	0.0692448	0.096443
	Col 3	23.6135	0.605301	0.657334
	Col	22.7964	0.604431	0.657731		myb12 1	27.8387	5.32276	0.0249857
	Col 2	23.0669	0.845619	0.556472	0.641721	myb12 2	27.7624	5.19666	0.0272677	0.0261361	0.0407281
	Col 3	22.8229	0.492161	0.710959		myb12 3	27.8296	5.25677	0.0261549
	TT7		Ctgene - Ctnormalizer					Ctgene - Ctnormalizer						TT7	Relative values		Relative values
		CT	Delta CT	2^(-X)	Average of 2^(-X)		CT	Delta CT	2^(-X)	Average of 2^(-X)	Relative expression
	Col 1	25.269	2.84692	0.138992		myb12 1	28.7419	7.06986	0.00744322					Col 1	1.05569	myb12 1	0.0829658
	Col 2	25.6492	3.65131	0.079588	0.0963368	myb12 2	28.8379	6.92949	0.00820378	0.00792126	0.0822246			Col 2	0.896206	myb12 2	0.0914434
	Col 3	25.5278	3.82766	0.0704301		myb12 3	28.7328	6.94488	0.00811676					Col 3	1.04811	myb12 3	0.0904735
	Col 1	26.8382	3.36965	0.0967462		myb12 1	28.5777	5.26405	0.0260234
	Col 2	25.9973	3.13485	0.113845	0.120099	myb12 2	28.6297	5.27379	0.0258482	0.0259358	0.215953
	Col 3	25.7479	2.73979	0.149707
	Col 1	25.5923	3.40034	0.0947103		myb12 1	29.3121	6.79613	0.00899833
	Col 2	25.8579	3.63662	0.0804025	0.0897143	myb12 2	29.306	6.74024	0.00935376	0.0094997	0.105888
	Col 3	25.7414	3.41073	0.0940302		myb12 3	29.1956	6.6228	0.010147
	F3H		Ctgene - Ctnormalizer					Ctgene - Ctnormalizer						F3H	Relative values		Relative values
		CT	Delta CT	2^(-X)	Average of 2^(-X)		CT	Delta CT	2^(-X)	Average of 2^(-X)	Relative expression
	Col 1	22.1034	-0.318665	1.24718		myb12 1	23.3305	1.65841	0.316789					Col 1	0.899034	myb12 1	0.316219
	Col 2	22.1877	0.189726	0.876772	0.914216	myb12 2	23.2377	1.32924	0.397978	0.348009	0.380664			Col 2	0.941793	myb12 2	0.397261
	Col 3	22.3928	0.692688	0.6187		myb12 3	23.3906	1.6027	0.329261					Col 3	1.15917	myb12 3	0.328669
	Col 1	23.6195	0.150953	0.900655		myb12 1
	Col 2	22.9464	0.0839195	0.943491	1.0018	myb12 2
	Col 3	22.7925	-0.215694	1.16126
	Col 1	22.2141	0.0222092	0.984724		myb12 1	24.0259	1.5099	0.351136
	Col 2	22.4269	0.205664	0.86714	0.801332	myb12 2	24.011	1.44527	0.367224	0.349519	0.436173
	Col 3	23.1876	0.856911	0.552134		myb12 3	24.1714	1.5986	0.330198
	FLS		Ctgene - Ctnormalizer					Ctgene - Ctnormalizer						FLS	Relative values		Relative values
		CT	Delta CT	2^(-X)	Average of 2^(-X)		CT	Delta CT	2^(-X)	Average of 2^(-X)	Relative expression
	Col 1	28.398	5.9759	0.0158882		myb12 1	33.0493	11.3773	0.000375926					Col 1	0.912753	myb12 1	0.0297907
	Col 2	28.8705	6.87259	0.00853382	0.0112534	myb12 2	32.422	10.5136	0.000684044	0.000531885	0.0472646			Col 2	0.866313	myb12 2	0.0542078
	Col 3	28.4428	6.74266	0.00933809		myb12 3	32.6543	10.8663	0.000535686					Col 3	1.22093	myb12 3	0.0424511
	Col 1	29.1934	5.72487	0.0189078		myb12 1	31.8118	8.49819	0.0027656
	Col 2	27.6766	4.81418	0.0355457	0.0320827	myb12 2	31.5015	8.14559	0.00353128	0.00314844	0.0981351
	Col 3	27.5887	4.58054	0.0417945
	Col 1	28.6319	6.43997	0.011518		myb12 1	34.5666	12.0507	0.000235718
	Col 2	28.7366	6.51531	0.0109319	0.0126189	myb12 2	34.082	11.5162	0.000341415	0.000276163	0.0218848
	Col 3	28.351	6.02028	0.0154069		myb12 3	34.5308	11.958	0.000251356
	PAL1		Ctgene - Ctnormalizer					Ctgene - Ctnormalizer						PAL1	Relative values		Relative values
		CT	Delta CT	2^(-X)	Average of 2^(-X)		CT	Delta CT	2^(-X)	Average of 2^(-X)	Relative expression
	Col 1	19.661	-2.65381	6.29326		myb12 1	19.8736	-2.66995	6.36406		0.94514			Col 1	0.934625	myb12 1	0.94514
	Col 2	19.5865	-2.86754	7.29821	6.73345	myb12 2	19.9939	-2.70157	6.5051	6.25542	0.966086			Col 2	1.08387	myb12 2	0.966086
	Col 3	19.7588	-2.72441	6.6089		myb12 3	20.0926	-2.56001	5.89711		0.875793			Col 3	0.981502	myb12 3	0.875793
	C4H		Ctgene - Ctnormalizer					Ctgene - Ctnormalizer						C4H	Relative values		Relative values
		CT	DeltaCT	2^(-X)	Average of 2^(-X)		CT	Delta CT	2^(-X)	Average of 2^(-X)	Relative expression
	Col	18.6569	-3.65791	12.6224		myb12 1	19.1122	-3.43133	10.7878		0.868065			Col 1	1.01569	myb12 1	0.868065
	Col 2	18.7358	-3.71825	13.1614	12.4274	myb12 2	19.0878	-3.60772	12.1908	11.131	0.980964			Col 2	1.05907	myb12 2	0.980964
	Col 3	18.9599	-3.52335	11.4983		myb12 3	19.2721	-3.38051	10.4144		0.838024			Col 3	0.92524	myb12 3	0.838024

## Sheet: Supplementary Figure2
	Supplementary Figure 2H			Supplementary Figure 2P
Absolute numbers T1 distribution
Activation Strength	pLTPG20-dCas9-Act2-pLOVE1(gRNA1-2-3)	pLTPG20-dCas9-TV-pLOVE1(gRNA1-2-3)	pLTPG20-dCas9-Suntag-pLTPG20-scFV-VP64-pLOVE1(gRNA1-2-3)	pLTPG20-dCas9-Act2-pGPAT2(gRNA1-2-3)	pLTPG20-dCas9-TV-pGPAT2(gRNA1-2-3)	pLTPG20-dCas9-Suntag-pLTPG20-scFV-VP64-pGPAT2(gRNA1-2-3)
Very Good	0	0	20	0	0	46
Good	0	0	26	0	8	39
Fair	4	0	23	3	29	47
Patchy or weak	48	42	6	34	46	18
None	58	39	2	71	40	12
Total	110	81	77	108	123	162
Relative T1 distribution in %
Activation Strength	pLTPG20-dCas9-Act2-pLOVE1(gRNA1-2-3)	pLTPG20-dCas9-TV-pLOVE1(gRNA1-2-3)	pLTPG20-dCas9-Suntag-pLTPG20-scFV-VP64-pLOVE1(gRNA1-2-3)	pLTPG20-dCas9-Act2-pGPAT2(gRNA1-2-3)	pLTPG20-dCas9-TV-pGPAT2(gRNA1-2-3)	pLTPG20-dCas9-Suntag-pLTPG20-scFV-VP64-pGPAT2(gRNA1-2-3)
Very Good	0	0	25.974	0	0	28.3951
Good	0	0	33.7662	0	6.50407	24.0741
Fair	3.63636	0	29.8701	2.77778	23.5772	29.0123
Patchy or weak	43.6364	51.8519	7.79221	31.4815	37.3984	11.1111
None	52.7273	48.1481	2.5974	65.7407	32.5203	7.40741

## Sheet: Supplementary Figure4
Supplementary Figure 4C
Absolute numbers T1 distribution
Activation Strength	pPER03-dCas9-Suntag-pPER03-VP64>LOVE1	pPER03-dCas9-Suntag-pPER03-2xTAD>LOVE1
Very Good	28	7
Good	27	51
Fair	23	52
Patchy or weak	51	40
None	30	13
Total	159	163
Relative T1 distribution in %
Activation Strength	pPER03-dCas9-Suntag-pPER03-VP64>LOVE1	pPER03-dCas9-Suntag-pPER03-2xTAD>LOVE1
Very Good	17.61	4.29448
Good	16.98	31.2883
Fair	14.47	31.9018
Patchy or weak	32.08	24.5399
None	18.87	7.97546
Supplementary Figure 4D - qPCR on NLS-3xVenus
		Ct Values AP4M (AT4G24550)			NLS-mVenus oAE28-oNG73		Ctgene - Ctnormalizer
														Compared to T2 pLOVE1:NLS-3xmVenus = 1
						CT	Delta CT	fold change	AVG	SD change	Relative expression
T2-9 pLOVE1:NLS-3xmVenus		21.987			T2-9 pLOVE1:NLS-3xmVenus	23.2804	1.29333	0.408008			0.633004							NLS-Venus	SD
T2-9 pLOVE1:NLS-3xmVenus		21.9993			T2-9 pLOVE1:NLS-3xmVenus	22.3467	0.347404	0.785997	0.644559	0.168332	1.21943		0.261159	1	0.261159		pLOVE1:NLS-3xmVenus	1	0.261159
T2-9 pLOVE1:NLS-3xmVenus		22.0343			T2-9 pLOVE1:NLS-3xmVenus	22.4693	0.435043	0.739672			1.14756						pPER03-dCas9-VP64>pLOVE1 Roots	30.79	1.54835
2xpPER03-dCas9-VP64>pLOVE1 Roots		22.7383			2xpPER03-dCas9-VP64>pLOVE1 Roots	18.366	-4.3723	20.7106			32.1315						pPER03-dCas9-TAD>pLOVE1 Roots	9.2	0.270639
2xpPER03-dCas9-VP64>pLOVE1 Roots		22.7349			2xpPER03-dCas9-VP64>pLOVE1 Roots	18.3863	-4.34868	20.3743	19.8435	0.998	31.6097		0.0502936	30.7861	1.54835		pUBQ10-dCas9-VP64>pLOVE1 Roots	39.61	2.94739
2xpPER03-dCas9-VP64>pLOVE1 Roots		22.6234			2xpPER03-dCas9-VP64>pLOVE1 Roots	18.4182	-4.2052	18.4455			28.6173						pUBQ10-dCas9-TAD>pLOVE1 Roots	3.67	0.0544969
2xpPER03-dCas9-TAD>pLOVE1 Roots		22.1409			2xpPER03-dCas9-TAD>pLOVE1 Roots	19.5734	-2.5675	5.9278			9.19668						pGPAT3-dCas9-VP64>pLOVE1 Roots	11.89	2.03814
2xpPER03-dCas9-TAD>pLOVE1 Roots		22.1584			2xpPER03-dCas9-TAD>pLOVE1 Roots	19.5382	-2.62024	6.14854	5.93255	0.174443	9.53914		0.0294044	9.20405	0.270639		pGPAT3-dCas9-TAD>pLOVE1 Roots	3.64	0.912297
2xpPER03-dCas9-TAD>pLOVE1 Roots		22.0482			2xpPER03-dCas9-TAD>pLOVE1 Roots	19.5318	-2.51635	5.72132			8.87633
pUBQ10-dCas9-VP64>pLOVE1 Roots		21.9036			pUBQ10-dCas9-VP64>pLOVE1 Roots	17.3891	-4.51452	22.8563			35.4604
pUBQ10-dCas9-VP64>pLOVE1 Roots		22.125			pUBQ10-dCas9-VP64>pLOVE1 Roots	17.3891	-4.73594	26.6477	25.5309	1.89977	41.3426		0.0744105	39.6099	2.94739
pUBQ10-dCas9-VP64>pLOVE1 Roots		22.1487		1 seul puits!	pUBQ10-dCas9-VP64>pLOVE1 Roots	17.3891	-4.75962	27.0887			42.0267
pUBQ10-dCas9-TAD>pLOVE1 Roots		22.0741			pUBQ10-dCas9-TAD>pLOVE1 Roots	20.8389	-1.23519	2.35412			3.6523
pUBQ10-dCas9-TAD>pLOVE1 Roots		22.1068			pUBQ10-dCas9-TAD>pLOVE1 Roots	20.8347	-1.27216	2.41522	2.36718	0.0351264	3.74709		0.0148389	3.67256	0.0544969
pUBQ10-dCas9-TAD>pLOVE1 Roots		22.1337			pUBQ10-dCas9-TAD>pLOVE1 Roots	20.912	-1.2217	2.33221			3.6183
pGPAT3-dCas9-VP64>pLOVE1 Roots		22.7184			pGPAT3-dCas9-VP64>pLOVE1 Roots	19.4843	-3.23405	9.40905			14.5977
pGPAT3-dCas9-VP64>pLOVE1 Roots		22.1793			pGPAT3-dCas9-VP64>pLOVE1 Roots	19.5373	-2.64194	6.2417	7.66137	1.3137	9.68368		0.171471	11.8862	2.03814
pGPAT3-dCas9-VP64>pLOVE1 Roots		22.1203			pGPAT3-dCas9-VP64>pLOVE1 Roots	19.2458	-2.87448	7.33337			11.3773
pGPAT3-dCas9-TAD>pLOVE1 Roots		22.1673			pGPAT3-dCas9-TAD>pLOVE1 Roots	20.6312	-1.5361	2.90009			4.49934
pGPAT3-dCas9-TAD>pLOVE1 Roots		22.1024			pGPAT3-dCas9-TAD>pLOVE1 Roots	20.7207	-1.38169	2.60574	2.34589	0.588029	4.04268		0.250663	3.63953	0.912297
pGPAT3-dCas9-TAD>pLOVE1 Roots		21.8457			pGPAT3-dCas9-TAD>pLOVE1 Roots	21.2304	-0.615269	1.53184			2.37658
Supplementary Figure 4E - qPCR on dCas9 and Activation Domain (AD)
		Ct Values AP4M (AT4G24550)			dCas9 qPCR171-172,		Ctgene - Ctnormalizer					AD qPCR185-186		Ctgene - Ctnormalizer
						CT	Delta CT	fold change	AVG	SD change			CT	Delta CT	fold change	AVG	SD change			dCas9	SD	GB1	SD
2xpPER03-dCas9-VP64>pLOVE1 Roots		22.4229			2xpPER03-dCas9-VP64>pLOVE1 Roots	18.661	-3.7619	13.5658				2xpPER03-dCas9-VP64>pLOVE1 Roots	18.8233	-3.59963	12.1227				2xpPER03-dCas9-VP64>pLOVE1 Roots	12.166	1.02892	9.929	2.19553
2xpPER03-dCas9-VP64>pLOVE1 Roots		22.3475			2xpPER03-dCas9-VP64>pLOVE1 Roots	18.7854	-3.56213	11.8116	12.1663	1.02892		2xpPER03-dCas9-VP64>pLOVE1 Roots	19.5548	-2.79272	6.92934	9.92929	2.19553		2xpPER03-dCas9-TAD>pLOVE1 Roots	5.678	0.161483	4.92	0.315804
2xpPER03-dCas9-VP64>pLOVE1 Roots		22.4529			2xpPER03-dCas9-VP64>pLOVE1 Roots	18.9777	-3.47527	11.1214				2xpPER03-dCas9-VP64>pLOVE1 Roots	19.0286	-3.42437	10.7359				pUBQ10-dCas9-VP64>pLOVE1 Roots	26.158	1.7845	12.705	0.0281867
2xpPER03-dCas9-TAD>pLOVE1 Roots		22.4882			2xpPER03-dCas9-TAD>pLOVE1 Roots	19.9505	-2.53771	5.80665				2xpPER03-dCas9-TAD>pLOVE1 Roots	20.1022	-2.38602	5.22713				pUBQ10-dCas9-TAD>pLOVE1 Roots	5.053	0.487113	3.925	0.343175
2xpPER03-dCas9-TAD>pLOVE1 Roots		22.4449			2xpPER03-dCas9-TAD>pLOVE1 Roots	19.9145	-2.53043	5.77743	5.67817	0.161483		2xpPER03-dCas9-TAD>pLOVE1 Roots	20.1097	-2.33529	5.04653	4.91969	0.315804		pGPAT3-dCas9-VP64>pLOVE1 Roots	2.44	0.0524917	3.521	0.0585723
2xpPER03-dCas9-TAD>pLOVE1 Roots		22.3112			2xpPER03-dCas9-TAD>pLOVE1 Roots	19.8648	-2.44637	5.45042				2xpPER03-dCas9-TAD>pLOVE1 Roots	20.1459	-2.16524	4.48542				pGPAT3-dCas9-TAD>pLOVE1 Roots	1.427	0.10395	2.315	0.110769
pUBQ10-dCas9-VP64>pLOVE1 Roots		21.74			pUBQ10-dCas9-VP64>pLOVE1 Roots	16.9482	-4.79181	27.7				pUBQ10-dCas9-VP64>pLOVE1 Roots	18.0683	-3.67174	12.7439
pUBQ10-dCas9-VP64>pLOVE1 Roots		21.7672			pUBQ10-dCas9-VP64>pLOVE1 Roots	17.203	-4.5642	23.6571	26.1583	1.7845		pUBQ10-dCas9-VP64>pLOVE1 Roots	18.1028	-3.66435	12.6788	12.7047	0.0281867
pUBQ10-dCas9-VP64>pLOVE1 Roots		21.6288			pUBQ10-dCas9-VP64>pLOVE1 Roots	16.8677	-4.76116	27.1177				pUBQ10-dCas9-VP64>pLOVE1 Roots	17.963	-3.66578	12.6914
pUBQ10-dCas9-TAD>pLOVE1 Roots		21.8554			pUBQ10-dCas9-TAD>pLOVE1 Roots	19.7148	-2.14057	4.40937				pUBQ10-dCas9-TAD>pLOVE1 Roots	20.0722	-1.78323	3.44195
pUBQ10-dCas9-TAD>pLOVE1 Roots		22.0921			pUBQ10-dCas9-TAD>pLOVE1 Roots	19.7247	-2.36746	5.16031	5.05251	0.487113		pUBQ10-dCas9-TAD>pLOVE1 Roots	20.02	-2.07216	4.20517	3.92526	0.343175
pUBQ10-dCas9-TAD>pLOVE1 Roots		22.0272			pUBQ10-dCas9-TAD>pLOVE1 Roots	19.5449	-2.48229	5.58785				pUBQ10-dCas9-TAD>pLOVE1 Roots	19.9815	-2.04568	4.12866
pGPAT3-dCas9-VP64>pLOVE1 Roots		22.1624			pGPAT3-dCas9-VP64>pLOVE1 Roots	20.8962	-1.26618	2.40524				pGPAT3-dCas9-VP64>pLOVE1 Roots	20.3767	-1.7857	3.44785
pGPAT3-dCas9-VP64>pLOVE1 Roots		22.25			pGPAT3-dCas9-VP64>pLOVE1 Roots	20.9863	-1.26365	2.40103	2.44023	0.0524917		pGPAT3-dCas9-VP64>pLOVE1 Roots	20.4055	-1.8445	3.59127	3.52066	0.0585723
pGPAT3-dCas9-VP64>pLOVE1 Roots		22.3126			pGPAT3-dCas9-VP64>pLOVE1 Roots	20.9824	-1.33023	2.51443				pGPAT3-dCas9-VP64>pLOVE1 Roots	20.4959	-1.81675	3.52286
pGPAT3-dCas9-TAD>pLOVE1 Roots		22.3104			pGPAT3-dCas9-TAD>pLOVE1 Roots	21.7332	-0.577255	1.49201				pGPAT3-dCas9-TAD>pLOVE1 Roots	21.0732	-1.23724	2.35747
pGPAT3-dCas9-TAD>pLOVE1 Roots		22.2808			pGPAT3-dCas9-TAD>pLOVE1 Roots	21.6874	-0.593414	1.50881	1.42707	0.10395		pGPAT3-dCas9-TAD>pLOVE1 Roots	21.0035	-1.27729	2.42383	2.31471	0.110769
pGPAT3-dCas9-TAD>pLOVE1 Roots		22.1459			pGPAT3-dCas9-TAD>pLOVE1 Roots	21.7894	-0.356571	1.28038				pGPAT3-dCas9-TAD>pLOVE1 Roots	21.033	-1.11291	2.16281
Supplementary Figure 4K
	Absolute numbers T1 distribution
Activation	pPER03-dCas9-Suntag-pPER03-VP64>LOVE1	pPER03-dCas9-Suntag-pPER03-2xTAD>LOVE1	AD1	AD2	AD3	AD4	AD5	AD6	AD7	AD8	AD9	AD10	AD11	AD12	AD13	AD14	AD15
Very Good	28	7	14	4	0	0	0	0	0	0	6	0	0	0	0	0	7
Good	27	51	4	4	0	0	0	0	0	0	6	0	0	0	0	0	3
Fair	23	52	3	12	0	0	0	0	0	0	10	0	1	0	0	0	1
Patchy or weak	51	40	15	18	0	0	4	0	0	0	7	0	3	0	0	0	22
None	30	13	19	9	50	49	51	45	53	47	6	43	42	42	39	35	22
Total	159	163	55	47	50	49	55	45	53	47	35	43	46	42	39	35	55
	Relative T1 distribution in %
Activation	pPER03-dCas9-Suntag-pPER03-VP64>LOVE1	pPER03-dCas9-Suntag-pPER03-2xTAD>LOVE1	AD1	AD2	AD3	AD4	AD5	AD6	AD7	AD8	AD9	AD10	AD11	AD12	AD13	AD14	AD15
Very Good	17.61	4.29448	25.4545	8.51064	0	0	0	0	0	0	17.1429	0	0	0	0	0	12.7273
Good	16.98	31.2883	7.27273	8.51064	0	0	0	0	0	0	17.1429	0	0	0	0	0	5.45455
Fair	14.47	31.9018	5.45455	25.5319	0	0	0	0	0	0	28.5714	0	2.17391	0	0	0	1.81818
Patchy or weak	32.08	24.5399	27.2727	38.2979	0	0	7.27273	0	0	0	20	0	6.52174	0	0	0	40
None	18.87	7.97546	34.5455	19.1489	100	100	92.7273	100	100	100	17.1429	100	91.3043	100	100	100	40

## Sheet: Supplementary Figure5
Supplementary Figure 5A - qPCR on PAL1,C4H,4CL3, CHS, CHI, F3H, FLS1 and TT7 in Col-0 vs myb12
	Clatherin = normalized gene						4CL3		CHS		CHI		F3H		FLS		TT7
	Col 1	22.4221				genotype	expression	SD	expression	SD	expression	SD	expression	SD	expression	SD	expression	SD
	Col 2	21.9979				WT	1		1		1		1		1		1
	Col 3	21.7001				myb12	0.0603857	0.00468528	0.00305416	0.000323371	0.0660842	0.0091815	0.396423	0.0498033	0.0491654	0.0142438	0.0860852	0.00452385
	myb12 1	21.672
	myb12 2	21.9084
	myb12 3	21.7879
	T1 in Col0	22.042					PAL1		C4H		4CL3		CHS		CHI		F3H		FLS		TT7
	T1 in Col0	22.248				genotype	expression	SD	expression	SD	expression	SD	expression	SD	expression	SD	expression	SD	expression	SD	expression	SD
	T1 in Col0	21.8119				WT	6.73345	0.419617	12.4274	0.692835	0.503994	0.101152	0.540452	0.15674	0.641877	0.108257	0.905784	0.210639	0.0186517	0.0112489	0.10205	0.0255916
	T1 in myb12	21.955				myb12	6.25542	0.259823	11.131	0.764737	0.0367708	0.012852	0.00169988	0.000279978	0.0409963	0.0172	0.348764	0.0274343	0.00109013	0.00121156	0.0130168	0.00749882
	T1 in myb12	22.0087
	T1 in myb12	21.7287					PAL1		C4H		4CL3		CHS		CHI		F3H		FLS		TT7
						genotype	expression	SD	expression	SD	expression	SD	expression	SD	expression	SD	expression	SD	expression	SD	expression	SD
						WT	1		1		1		1		1		1		1		1
						myb12	0.929007	0.0385869	0.895685	0.0615365	0.0729588	0.0199967	0.0031453	6.89562e-05	0.0638694	0.0227943	0.385041	0.0277543	0.0584467	0.0317036	0.127553	0.0582688
	4CL3		Ctgene - Ctnormalizer					Ctgene - Ctnormalizer
		CT	Delta CT	2^(-X)	Average of 2^(-X)		CT	Delta CT	2^(-X)	Average of 2^(-X)	Relative expression
	Col 1	23.2353	0.813217	0.569111		myb12 1	27.0305	5.35844	0.0243752
	Col 2	23.3056	1.30765	0.40398	0.417983	myb12 2	27.1723	5.26387	0.0260266	0.024226	0.0579593
	Col 3	23.5322	1.83209	0.280857		myb12 3	27.2763	5.48836	0.0222762
	Col	24.2022	0.73361	0.601397
	Col 2	23.6458	0.783367	0.581009	0.590536
	Col 3	23.7713	0.763165	0.589203
	Col 1	23.3634	1.17146	0.443971		myb12 1	26.9632	4.44721	0.0458411
	Col 2	23.1133	0.892036	0.538853	0.503463	myb12 2	26.9537	4.38793	0.047764	0.0493156	0.0979527
	Col 3	23.2533	0.922579	0.527565		myb12 3	26.7746	4.2018	0.0543417
	CHS		Ctgene - Ctnormalizer					Ctgene - Ctnormalizer
		CT	DeltaCT	2^(-X)	Average of 2^(-X)		CT	Delta CT	2^(-X)	Average of 2^(-X)	Relative expression
	Col	22.6271	0.204952	0.867567		myb12 1	30.8627	9.19064	0.00171136
	Col 2	22.8247	0.826797	0.563779	0.640587	myb12 2	30.7966	8.88816	0.00211055	0.00189766	0.00296237
	Col 3	22.7281	1.02792	0.490415		myb12 3	30.8499	9.06193	0.00187106
	Col 1	25.3609	1.89231	0.269375
	Col 2	23.9674	1.10495	0.464919	0.448945
	Col 3	23.7153	0.707119	0.612542
	Col	22.8742	0.682249	0.623193		myb12 1	32.0536	9.53764	0.00134551
	Col 2	23.0333	0.812048	0.569573	0.531822	myb12 2	31.6649	9.09913	0.00182343	0.00150211	0.00282446
	Col 3	23.6429	1.31222	0.402701		myb12 3	32.1192	9.54636	0.00133739
	CHI		Ctgene - Ctnormalizer					Ctgene - Ctnormalizer
		CT	Delta CT	2^(-X)	Average of 2^(-X)		CT	Delta CT	2^(-X)	Average of 2^(-X)	Relative expression
	Col	23.0434	0.621275	0.650096		myb12 1	26.6708	4.99878	0.0312764
	Col 2	22.7684	0.770473	0.586225	0.565922	myb12 2	26.5098	4.60137	0.0411954	0.0370242	0.0654227
	Col 3	22.8159	1.11577	0.461445		myb12 3	26.4832	4.69523	0.0386007
	Col	23.6534	0.184864	0.879732		myb12 1	27.2005	3.88687	0.0675984
	Col 2	23.5594	0.696905	0.616894	0.717987	myb12 2	27.1741	3.81825	0.0708911	0.0692448	0.096443
	Col 3	23.6135	0.605301	0.657334
	Col	22.7964	0.604431	0.657731		myb12 1	27.8387	5.32276	0.0249857
	Col 2	23.0669	0.845619	0.556472	0.641721	myb12 2	27.7624	5.19666	0.0272677	0.0261361	0.0407281
	Col 3	22.8229	0.492161	0.710959		myb12 3	27.8296	5.25677	0.0261549
	TT7		Ctgene - Ctnormalizer					Ctgene - Ctnormalizer
		CT	Delta CT	2^(-X)	Average of 2^(-X)		CT	Delta CT	2^(-X)	Average of 2^(-X)	Relative expression
	Col 1	25.269	2.84692	0.138992		myb12 1	28.7419	7.06986	0.00744322
	Col 2	25.6492	3.65131	0.079588	0.0963368	myb12 2	28.8379	6.92949	0.00820378	0.00792126	0.0822246
	Col 3	25.5278	3.82766	0.0704301		myb12 3	28.7328	6.94488	0.00811676
	Col 1	26.8382	3.36965	0.0967462		myb12 1	28.5777	5.26405	0.0260234
	Col 2	25.9973	3.13485	0.113845	0.120099	myb12 2	28.6297	5.27379	0.0258482	0.0259358	0.215953
	Col 3	25.7479	2.73979	0.149707
	Col 1	25.5923	3.40034	0.0947103		myb12 1	29.3121	6.79613	0.00899833
	Col 2	25.8579	3.63662	0.0804025	0.0897143	myb12 2	29.306	6.74024	0.00935376	0.0094997	0.105888
	Col 3	25.7414	3.41073	0.0940302		myb12 3	29.1956	6.6228	0.010147
	F3H		Ctgene - Ctnormalizer					Ctgene - Ctnormalizer
		CT	Delta CT	2^(-X)	Average of 2^(-X)		CT	Delta CT	2^(-X)	Average of 2^(-X)	Relative expression
	Col 1	22.1034	-0.318665	1.24718		myb12 1	23.3305	1.65841	0.316789
	Col 2	22.1877	0.189726	0.876772	0.914216	myb12 2	23.2377	1.32924	0.397978	0.348009	0.380664
	Col 3	22.3928	0.692688	0.6187		myb12 3	23.3906	1.6027	0.329261
	Col 1	23.6195	0.150953	0.900655		myb12 1
	Col 2	22.9464	0.0839195	0.943491	1.0018	myb12 2
	Col 3	22.7925	-0.215694	1.16126
	Col 1	22.2141	0.0222092	0.984724		myb12 1	24.0259	1.5099	0.351136
	Col 2	22.4269	0.205664	0.86714	0.801332	myb12 2	24.011	1.44527	0.367224	0.349519	0.436173
	Col 3	23.1876	0.856911	0.552134		myb12 3	24.1714	1.5986	0.330198
	FLS		Ctgene - Ctnormalizer					Ctgene - Ctnormalizer
		CT	Delta CT	2^(-X)	Average of 2^(-X)		CT	Delta CT	2^(-X)	Average of 2^(-X)	Relative expression
	Col 1	28.398	5.9759	0.0158882		myb12 1	33.0493	11.3773	0.000375926
	Col 2	28.8705	6.87259	0.00853382	0.0112534	myb12 2	32.422	10.5136	0.000684044	0.000531885	0.0472646
	Col 3	28.4428	6.74266	0.00933809		myb12 3	32.6543	10.8663	0.000535686
	Col 1	29.1934	5.72487	0.0189078		myb12 1	31.8118	8.49819	0.0027656
	Col 2	27.6766	4.81418	0.0355457	0.0320827	myb12 2	31.5015	8.14559	0.00353128	0.00314844	0.0981351
	Col 3	27.5887	4.58054	0.0417945
	Col 1	28.6319	6.43997	0.011518		myb12 1	34.5666	12.0507	0.000235718
	Col 2	28.7366	6.51531	0.0109319	0.0126189	myb12 2	34.082	11.5162	0.000341415	0.000276163	0.0218848
	Col 3	28.351	6.02028	0.0154069		myb12 3	34.5308	11.958	0.000251356
	PAL1		Ctgene - Ctnormalizer					Ctgene - Ctnormalizer
		CT	Delta CT	2^(-X)	Average of 2^(-X)		CT	Delta CT	2^(-X)	Average of 2^(-X)	Relative expression
	Col 1	19.661	-2.65381	6.29326		myb12 1	19.8736	-2.66995	6.36406		0.94514
	Col 2	19.5865	-2.86754	7.29821	6.73345	myb12 2	19.9939	-2.70157	6.5051	6.25542	0.966086
	Col 3	19.7588	-2.72441	6.6089		myb12 3	20.0926	-2.56001	5.89711		0.875793
	C4H		Ctgene - Ctnormalizer					Ctgene - Ctnormalizer
		CT	DeltaCT	2^(-X)	Average of 2^(-X)		CT	Delta CT	2^(-X)	Average of 2^(-X)	Relative expression
	Col	18.6569	-3.65791	12.6224		myb12 1	19.1122	-3.43133	10.7878		0.868065
	Col 2	18.7358	-3.71825	13.1614	12.4274	myb12 2	19.0878	-3.60772	12.1908	11.131	0.980964
	Col 3	18.9599	-3.52335	11.4983		myb12 3	19.2721	-3.38051	10.4144		0.838024
Supplementary Figure 5C - qPCR on dCas9 and Activation Domain (AD)
	Ct Values AP4M (AT4G24550)						AD qPCR181-182		Ctgene - Ctnormalizer					dCAS9 qPCR171-172		Ctgene - Ctnormalizer
								CT	Delta CT	fold change	AVG	SD change			CT	Delta CT	fold change	AVG	SD change
	T2-1 in myb12 1	22.3423					T2-1 in myb12 1	22.3126	-0.0296402	1.02076				T2-1 in myb12 1	23.9684	0.77849	0.582977
	T2-1 in myb12 2	22.2971					T2-1 in myb12 2	22.3976	0.100473	0.932727	0.947036	0.055285		T2-1 in myb12 2	23.7407	0.609297	0.655516	0.639175	0.0408814
	T2-1 in myb12 3	22.3966					T2-1 in myb12 3	22.5686	0.171978	0.887625				T2-1 in myb12 3	23.7332	0.558449	0.679032
	T2-2 in myb12 1	22.6481					T2-2 in myb12 1	37.8926	15.2444	2.57614e-05				T2-2 in myb12 1	35.454	12.0613	0.000233988
	T2-2 in myb12 2	22.6869					T2-2 in myb12 2	39.4146	16.7277	9.21396e-06	2.4965e-05	1.25481e-05		T2-2 in myb12 2	34.8465	11.576	0.000327561	0.000313916	6.04654e-05
	T2-2 in myb12 3	22.7387					T2-2 in myb12 3	37.3512	14.6125	3.99196e-05				T2-2 in myb12 3	34.4247	11.361	0.000380199
	T2-3 in myb12 1	22.4973					T2-3 in myb12 1	33.1896	10.6923	0.000604376				T2-3 in myb12 1	33.9912	10.8923	0.000526114
	T2-3 in myb12 2	22.4271					T2-3 in myb12 2	33.3713	10.9442	0.000507525	0.000549694	4.05169e-05		T2-3 in myb12 2	33.3895	10.1452	0.000883081	0.000661136	0.000158163
	T2-3 in myb12 3	22.4527					T2-3 in myb12 3	33.315	10.8623	0.000537182				T2-3 in myb12 3	33.9325	10.7661	0.000574211
	T2-4 in myb12 1	22.4536					T2-4 in myb12 1	37.2723	14.8188	3.46024e-05				T2-4 in myb12 1	33.9836	10.6295	0.000631251
	T2-4 in myb12 2	22.1999					T2-4 in myb12 2	39.1957	16.9959	7.65135e-06	1.82596e-05	1.17261e-05		T2-4 in myb12 2	33.3595	9.87565	0.00106447	0.000846611	0.00017687
	T2-4 in myb12 3	22.1356					T2-4 in myb12 3	38.4204	16.2848	1.25249e-05				T2-4 in myb12 3	33.8215	10.2103	0.000844111
	T2-5 in myb12 1	22.5393					T2-5 in myb12 1	37.3687	14.8294	3.4349e-05				T2-5 in myb12 1	36.8746	13.1774	0.000107943
	T2-5 in myb12 2	22.861					T2-5 in myb12 2	37.1999	14.3389	4.82567e-05	4.62612e-05	9.0226e-06		T2-5 in myb12 2	35.0936	11.5396	0.000335928	0.00026461	0.000110928
	T2-5 in myb12 3	22.6874					T2-5 in myb12 3	36.8071	14.1196	5.61779e-05				T2-5 in myb12 3	35.0905	11.4805	0.000349958
	T2-6 in myb12 1	22.6971					T2-6 in myb12 1	24.9119	2.21478	0.215419				T2-6 in myb12 1	25.4821	2.07194	0.23784
	T2-6 in myb12 2	22.9116					T2-6 in myb12 2	24.9916	2.08006	0.236504	0.226253	0.00861773		T2-6 in myb12 2	25.506	2.11937	0.230147	0.226482	0.011078
	T2-6 in myb12 3	22.8547					T2-6 in myb12 3	24.995	2.14027	0.226837				T2-6 in myb12 3	25.3689	2.24156	0.211458
	T2-7 in myb12 1	22.801					T2-7 in myb12 1	35.9583	13.1573	0.000109458				T2-7 in myb12 1	34.8414	12.1845	0.000214829
	T2-7 in myb12 2	22.7422					T2-7 in myb12 2	36.3965	13.6543	7.7559e-05	8.16265e-05	2.12595e-05		T2-7 in myb12 2	34.6978	11.6417	0.000312967	0.000193288	0.000107595
	T2-7 in myb12 3	22.8734					T2-7 in myb12 3	36.9505	14.077	5.78622e-05				T2-7 in myb12 3	36.9563	14.2292	5.20685e-05
	T2-8 in myb12 1	23.2842					T2-8 in myb12 1	38.686	15.4019	2.30983e-05				T2-8 in myb12 1	33.6044	10.5663	0.00065951
	T2-8 in myb12 2	23.2939					T2-8 in myb12 2	38.2494	14.9555	3.14735e-05	#VALUE!	#VALUE!		T2-8 in myb12 2	34.9596	11.8614	0.000268754	0.000393287	0.000188378
	T2-8 in myb12 3	22.976					T2-8 in myb12 3	Undetermined	#VALUE!	#VALUE!				T2-8 in myb12 3	35.1765	11.9566	0.000251597
	T2-9 in myb12 1	22.4817					T2-9 in myb12 1	37.0733	14.5915	4.05049e-05				T2-9 in myb12 1	35.8122	12.9935	0.000122619
	T2-9 in myb12 2	22.6423					T2-9 in myb12 2	37.0535	14.4112	4.58994e-05	3.75499e-05	8.29129e-06		T2-9 in myb12 2	35.8514	13.053	0.000117669	0.000126063	8.61104e-06
	T2-9 in myb12 3	22.5082					T2-9 in myb12 3	37.7257	15.2176	2.62454e-05				T2-9 in myb12 3	35.6495	12.8241	0.000137901
	T2-10 in myb12 1	22.5565					T2-10 in myb12 1	21.9427	-0.613796	1.53028				T2-10 in myb12 1	23.2216	0.203245	0.868595
	T2-10 in myb12 2	22.6678					T2-10 in myb12 2	21.9412	-0.726624	1.65476	1.70474	0.166641		T2-10 in myb12 2	23.2284	0.194256	0.874024	0.887735	0.0233355
	T2-10 in myb12 3	22.7879					T2-10 in myb12 3	21.8399	-0.947989	1.92918				T2-10 in myb12 3	23.2486	0.119373	0.920587
	T2-11 in myb12 1	22.3655					T2-11 in myb12 1	22.055	-0.310593	1.24022				T2-11 in myb12 1	22.9742	-0.0395813	1.02782
	T2-11 in myb12 2	22.5069					T2-11 in myb12 2	22.0724	-0.434444	1.35139	1.33847	0.0755037		T2-11 in myb12 2	22.924	-0.121447	1.08783	1.05167	0.0259962
	T2-11 in myb12 3	22.5576					T2-11 in myb12 3	22.0478	-0.50975	1.4238				T2-11 in myb12 3	22.7623	-0.0557156	1.03937
	T2-12 in myb12 1	22.4082					T2-12 in myb12 1	21.5402	-0.86799	1.82512				T2-12 in myb12 1	22.0096	-0.716085	1.64272
	T2-12 in myb12 2	22.5801					T2-12 in myb12 2	21.5725	-1.0076	2.01056	1.88232	0.090857		T2-12 in myb12 2	21.8797	-0.717974	1.64487	1.60036	0.0614313
	T2-12 in myb12 3	22.4893					T2-12 in myb12 3	21.6322	-0.857008	1.81128				T2-12 in myb12 3	21.884	-0.597881	1.51349
	T2-13 in myb12 1	22.7094					T2-13 in myb12 1	22.6141	-0.0952854	1.06828				T2-13 in myb12 1	23.1318	-0.281664	1.2156
	T2-13 in myb12 2	22.7109					T2-13 in myb12 2	22.5674	-0.143431	1.10453	1.04291	0.0632581		T2-13 in myb12 2	23.2553	-0.270065	1.20586	1.24772	0.0524696
	T2-13 in myb12 3	22.5116					T2-13 in myb12 3	22.5767	0.0650139	0.955936				T2-13 in myb12 3	23.2026	-0.402411	1.32171
	T2-14 in myb12 1	22.3196					T2-14 in myb12 1	21.4552	-0.86437	1.82054				T2-14 in myb12 1	22.4587	-1.04144	2.05828
	T2-14 in myb12 2	22.2434					T2-14 in myb12 2	21.386	-0.857454	1.81184	1.80757	0.0126948		T2-14 in myb12 2	22.4738	-0.956917	1.94116	1.9761	0.0583292
	T2-14 in myb12 3	22.1317					T2-14 in myb12 3	21.2915	-0.840233	1.79034				T2-14 in myb12 3	22.466	-0.947742	1.92885
	T2-15 in myb12 1	22.8871					T2-15 in myb12 1	30.8528	7.96571	0.0040002				T2-15 in myb12 1	31.8828	7.75575	0.00462685
	T2-15 in myb12 2	22.9176					T2-15 in myb12 2	30.9035	7.98582	0.00394484	0.00391864	7.94768e-05		T2-15 in myb12 2	31.6446	8.01067	0.00387748	0.00415763	0.000333867
	T2-15 in myb12 3	22.9619					T2-15 in myb12 3	30.9976	8.03566	0.00381088				T2-15 in myb12 3	31.6308	7.97717	0.00396857
	T2-16 in myb12 1	23.4414					T2-16 in myb12 1	24.9693	1.52785	0.346794				T2-16 in myb12 1	25.962	2.27288	0.206916
	T2-16 in myb12 2	23.3698					T2-16 in myb12 2	24.9425	1.57273	0.336171	0.34121	0.00435377		T2-16 in myb12 2	25.7898	1.99407	0.25103	0.217017	0.0247022
	T2-16 in myb12 3	23.3976					T2-16 in myb12 3	24.9512	1.55358	0.340664				T2-16 in myb12 3	25.8617	2.37253	0.193107
	T2-17 in myb12 1	25.0868					T2-17 in myb12 1	23.1307	-1.95609	3.8801				T2-17 in myb12 1	24.6302	-1.72264	3.3004
	T2-17 in myb12 2	24.8497					T2-17 in myb12 2	23.0552	-1.79452	3.46899	5.23907	2.21893		T2-17 in myb12 2	24.9695	-3.27932	9.70898	6.69738	2.63044
	T2-17 in myb12 3	26.31					T2-17 in myb12 3	23.2451	-3.06491	8.36813				T2-17 in myb12 3	24.9657	-2.82431	7.08275
Supplementary Figure 5D - qPCR on 4CL3, CHS, CHI, F3H, FLS1 and TT7 in Col-0 vs myb12 and T2 activation lines
Ct Values AP4M (AT4G24550)			CHS1		Ctgene - Ctnormalizer				Ctgene - Ctnormalizer						CHS1		Ctgene - Ctnormalizer				Ctgene - Ctnormalizer
Col 1	23.4686			CT	Delta CT	Average of deltaCT		CT	Delta CT	DeltaCT - AVR of non-treated	fold change	AVG	SD change			CT	Delta CT	Average of deltaCT		CT	Delta CT	DeltaCT - AVR of non-treated	fold change	AVG	SD change
Col 2	22.8625		Col 1	25.3609	1.89231		T2-1 in myb12 1	28.2226	4.83466	3.59986	0.082477				Col 1	24.6815	0.89608		T2-6 in myb12 1	28.9085	5.63407	5.10272	0.0291023
Col 3	23.0082		Col 2	23.9674	1.10495	1.23479	T2-1 in myb12 2	28.3504	4.84422	3.60943	0.081932	0.0822045	0.000385394		Col 2	23.5685	0.410711	0.531347	T2-6 in myb12 2	29.1983	5.69491	5.16356	0.0279005	0.0285014	0.000849806
T2-1 in myb12 1	23.388		Col 3	23.7153	0.707119		T2-2 in myb12 1	33.5262	10.0422	8.80744	0.00223201				Col 3	23.5574	0.287251		T2-7 in myb12 1	35.0071	11.6886	11.1573	0.000437852
T2-1 in myb12 2	23.5062						T2-2 in myb12 2	33.2664	9.44996	8.21517	0.00336503	0.00279852	0.000801166						T2-7 in myb12 2	35.1358	11.5796	11.0482	0.000472228	0.00045504	2.43073e-05
T2-2 in myb12 1	23.484						T2-3 in myb12 1	35.5417	12.1856	10.9508	0.000505229								T2-8 in myb12 1	32.8193	9.35077	8.81942	0.00221355
T2-2 in myb12 2	23.8164						T2-3 in myb12 2	34.5274	11.0328	9.79796	0.00112336	0.000814297	0.000437088						T2-8 in myb12 2	32.9608	9.28436	8.75301	0.00231783	0.00226569	7.37362e-05
T2-3 in myb12 1	23.3562						T2-4 in myb12 1	35.2409	11.8807	10.6459	0.000624105								T2-9 in myb12 1	35.9597	12.2145	11.6832	0.000304096
T2-3 in myb12 2	23.4947						T2-4 in myb12 2	34.6645	11.1326	9.89782	0.00104824	0.000836172	0.000299908						T2-9 in myb12 2	35.2777	11.5471	11.0157	0.00048299	0.000393543	0.000126497
T2-4 in myb12 1	23.3602						T2-5 in myb12 1	34.7261	11.4627	10.2279	0.000833864								T2-10 in myb12 1	27.0203	3.43225	2.9009	0.133888
T2-4 in myb12 2	23.5319						T2-5 in myb12 2	34.576	11.3811	10.1463	0.000882377	0.00085812	3.43038e-05						T2-10 in myb12 2	26.6626	3.04418	2.51283	0.175211	0.15455	0.0292196
T2-5 in myb12 1	23.2634																		T2-11 in myb12 1	26.7069	3.341	2.80965	0.14263
T2-5 in myb12 2	23.1949																		T2-11 in myb12 2	26.9361	3.71967	3.18833	0.109703	0.126167	0.0232831
T2-6 in myb12 1	23.2744		CHI1		Ctgene - Ctnormalizer				Ctgene - Ctnormalizer										T2-12 in myb12 1	24.7696	1.37506	0.843708	0.55721
T2-6 in myb12 2	23.5034			CT	DeltaCT	Avg of deltaCT		CT	Delta CT	DeltaCT - AVR of non-treated	Fold change	AVG	SD change						T2-12 in myb12 2	24.6789	1.14905	0.617702	0.651708	0.604459	0.0668204
T2-7 in myb12 1	23.3185		Col	23.6534	0.184864		T2-1 in myb12 1	27.031	3.64306	3.14737	0.112862								T2-13 in myb12 1	26.5017	1.68678	1.15543	0.448932
T2-7 in myb12 2	23.5562		Col 2	23.5594	0.696905	0.49569	T2-1 in myb12 2	27.0224	3.5162	3.02051	0.123236	0.118049	0.00733559						T2-13 in myb12 2	26.0847	2.28785	1.75651	0.295964	0.372448	0.108165
T2-8 in myb12 1	23.4685		Col 3	23.6135	0.605301		T2-2 in myb12 1	30.4582	6.97427	6.47858	0.0112138								T2-14 in myb12 1	29.6432	6.05614	5.5248	0.0217205
T2-8 in myb12 2	23.6764						T2-2 in myb12 2	30.6272	6.81077	6.31508	0.0125595	0.0118866	0.000951539						T2-14 in myb12 2	29.1042	5.43583	4.90448	0.0333891	0.0275548	0.00825095
T2-9 in myb12 1	23.7452						T2-3 in myb12 1	30.1204	6.76429	6.2686	0.0129707								T2-15 in myb12 1	35.4927	11.4006	10.8693	0.000534584
T2-9 in myb12 2	23.7306						T2-3 in myb12 2	30.2215	6.72681	6.23112	0.0133121	0.0131414	0.000241379						T2-15 in myb12 2	34.922	10.8243	10.293	0.000797088	0.000665836	0.000185619
T2-10 in myb12 1	23.5881						T2-4 in myb12 1	30.2852	6.92495	6.42926	0.0116038								T2-16 in myb12 1	28.5826	5.02655	4.4952	0.0443414
T2-10 in myb12 2	23.6184						T2-4 in myb12 2	30.1459	6.61396	6.11827	0.0143951	0.0129995	0.0019738						T2-16 in myb12 2	28.4776	4.8618	4.33045	0.0497055	0.0470234	0.00379299
T2-11 in myb12 1	23.366						T2-5 in myb12 1	29.8238	6.56039	6.0647	0.0149397								T2-17 in myb12 1	28.882	3.64852	3.11717	0.115249
T2-11 in myb12 2	23.2164						T2-5 in myb12 2	29.466	6.27112	5.77543	0.0182567	0.0165982	0.0023455						T2-17 in myb12 2	28.5707	3.61468	3.08333	0.117985	0.116617	0.00193424
T2-12 in myb12 1	23.3946
T2-12 in myb12 2	23.5298														CHI1		Ctgene - Ctnormalizer				Ctgene - Ctnormalizer
T2-13 in myb12 1	24.8149		4CL3		Ctgene - Ctnormalizer				Ctgene - Ctnormalizer							CT	DeltaCT	Avg of deltaCT		CT	Delta CT	DeltaCT - AVR of non-treated	Fold change	AVG	SD change
T2-13 in myb12 2	23.7968			CT	Delta CT	Average of deltaCT		CT	Delta CT	DeltaCT - AVR of non-treated	fold change	AVG	SD change		Col	24.0296	0.24427		T2-6 in myb12 1	27.614	4.33965	3.3142	0.100537
T2-14 in myb12 1	23.5871		Col	24.2022	0.73361		T2-1 in myb12 1	24.2822	0.894264	0.134217	0.911164				Col 2	24.5748	1.41699	1.02545	T2-6 in myb12 2	27.792	4.28858	3.26313	0.10416	0.102348	0.00256156
T2-14 in myb12 2	23.6684		Col 2	23.6458	0.783367	0.760047	T2-1 in myb12 2	24.1292	0.623018	-0.137029	1.09964	1.0054	0.133271		Col 3	24.6852	1.41508		T2-7 in myb12 1	30.3035	6.985	5.95956	0.0160692
T2-15 in myb12 1	24.0921		Col 3	23.7713	0.763165		T2-2 in myb12 1	30.7547	7.27075	6.5107	0.0109669								T2-7 in myb12 2	30.1083	6.5521	5.52665	0.0216926	0.0188809	0.00397634
T2-15 in myb12 2	24.0976						T2-2 in myb12 2	28.8185	5.00212	4.24207	0.0528457	0.0319063	0.0296128						T2-8 in myb12 1	30.0227	6.55415	5.5287	0.0216619
T2-16 in myb12 1	23.5561						T2-3 in myb12 1	28.967	5.61086	4.85082	0.0346545								T2-8 in myb12 2	30.2831	6.60665	5.5812	0.0208877	0.0212748	0.000547415
T2-16 in myb12 2	23.6158						T2-3 in myb12 2	28.9426	5.44788	4.68783	0.0387991	0.0367268	0.00293068						T2-9 in myb12 1	30.5224	6.77722	5.75177	0.0185585
T2-17 in myb12 1	25.2335						T2-4 in myb12 1	28.9079	5.54767	4.78762	0.0362062								T2-9 in myb12 2	30.4144	6.6838	5.65836	0.0198	0.0191793	0.000877835
T2-17 in myb12 2	24.956						T2-4 in myb12 2	28.5697	5.03776	4.27771	0.0515562	0.0438812	0.0108541						T2-10 in myb12 1	26.6796	3.09153	2.06608	0.238807
							T2-5 in myb12 1	28.4775	5.21414	4.45409	0.045623								T2-10 in myb12 2	26.5779	2.95947	1.93402	0.261698	0.250253	0.0161868
							T2-5 in myb12 2	28.6669	5.47197	4.71193	0.0381565	0.0418898	0.0052796						T2-11 in myb12 1	27.4062	4.04025	3.01481	0.123724
																			T2-11 in myb12 2	27.1785	3.9621	2.93665	0.130611	0.127167	0.00487
																			T2-12 in myb12 1	24.8687	1.47408	0.448634	0.732736
			F3H		Ctgene - Ctnormalizer				Ctgene - Ctnormalizer										T2-12 in myb12 2	25.1311	1.60127	0.575825	0.670902	0.701819	0.0437233
				CT	Delta CT	Average of deltaCT		CT	Delta CT	DeltaCT - AVR of non-treated	fold change	AVG	SD change						T2-13 in myb12 1	25.6903	0.875366	-0.150081	1.10963
			Col 1	23.6195	0.150953		T2-1 in myb12 1	25.5253	2.13731	2.13092	0.228312								T2-13 in myb12 2	25.7375	1.94067	0.915227	0.530261	0.819946	0.409677
			Col 2	22.9464	0.0839195	0.0063928	T2-1 in myb12 2	25.8648	2.35856	2.35217	0.195851	0.212082	0.0229536						T2-14 in myb12 1	27.715	4.12798	3.10254	0.116424
			Col 3	22.7925	-0.215694		T2-2 in myb12 1	25.858	2.37409	2.36769	0.193755								T2-14 in myb12 2	27.8008	4.13243	3.10699	0.116066	0.116245	0.00025353
							T2-2 in myb12 2	25.9832	2.16677	2.16038	0.223698	0.208726	0.0211725						T2-15 in myb12 1	29.95	5.85788	4.83243	0.0350989
							T2-3 in myb12 1	25.2549	1.89874	1.89235	0.269368								T2-15 in myb12 2	29.8454	5.74771	4.72226	0.0378841	0.0364915	0.00196947
							T2-3 in myb12 2	25.3636	1.86893	1.86254	0.274992	0.27218	0.0039766						T2-16 in myb12 1	27.6486	4.09254	3.0671	0.11932
							T2-4 in myb12 1	25.4446	2.08435	2.07796	0.236849								T2-16 in myb12 2	27.4963	3.88053	2.85508	0.138209	0.128764	0.0133567
							T2-4 in myb12 2	25.5223	1.9904	1.984	0.252787	0.244818	0.0112703						T2-17 in myb12 1	27.4208	2.18733	1.16189	0.446928
							T2-5 in myb12 1	25.4085	2.14514	2.13875	0.227076								T2-17 in myb12 2	27.3648	2.40876	1.38332	0.383337	0.415132	0.0449657
							T2-5 in myb12 2	25.1679	1.97297	1.96657	0.25586	0.241468	0.020353
			TT7		Ctgene - Ctnormalizer				Ctgene - Ctnormalizer
				CT	Delta CT	Average of deltaCT		CT	Delta CT	DeltaCT - AVR of non-treated	fold change	AVG	SD change
			Col 1	26.8382	3.36965		T2-1 in myb12 1	24.9429	1.55492	-1.52651	2.88087				4CL3		Ctgene - Ctnormalizer				Ctgene - Ctnormalizer
			Col 2	25.9973	3.13485	3.08143	T2-1 in myb12 2	25.1784	1.67217	-1.40926	2.65601	2.76844	0.159001			CT	Delta CT	Average of deltaCT		CT	Delta CT	DeltaCT - AVR of non-treated	fold change	AVG	SD change
			Col 3	25.7479	2.73979		T2-2 in myb12 1	30.3721	6.88813	3.8067	0.0714612				Col	23.6977	-0.0876923		T2-6 in myb12 1	24.7405	1.46613	0.517578	0.698544
							T2-2 in myb12 2	30.061	6.24464	3.16321	0.111629	0.0915452	0.0284031		Col 2	24.6863	1.52851	0.948551	T2-6 in myb12 2	24.7809	1.27752	0.328966	0.796107	0.747325	0.0689877
							T2-3 in myb12 1	29.9738	6.61768	3.53625	0.0861954				Col 3	24.675	1.40483		T2-7 in myb12 1	28.589	5.27047	4.32192	0.0500004
							T2-3 in myb12 2	29.9268	6.43213	3.3507	0.0980257	0.0921105	0.00836527						T2-7 in myb12 2	28.5173	4.96106	4.01251	0.0619605	0.0559804	0.00845704
							T2-4 in myb12 1	29.9545	6.59432	3.51289	0.0876023								T2-8 in myb12 1	28.2248	4.75626	3.80771	0.0714112
							T2-4 in myb12 2	30.0418	6.50988	3.42845	0.0928826	0.0902424	0.00373376						T2-8 in myb12 2	28.1141	4.43767	3.48912	0.0890575	0.0802343	0.0124779
							T2-5 in myb12 1	29.9545	6.6911	3.60967	0.0819184								T2-9 in myb12 1	28.2369	4.49176	3.54321	0.0857803
							T2-5 in myb12 2	29.9136	6.71869	3.63725	0.0803669	0.0811426	0.00109707						T2-9 in myb12 2	28.1396	4.40896	3.46041	0.0908474	0.0883139	0.00358294
																			T2-10 in myb12 1	23.6029	0.0148163	-0.933735	1.91021
																			T2-10 in myb12 2	23.641	0.0226364	-0.925915	1.89989	1.90505	0.0073018
			FLS		Ctgene - Ctnormalizer				Ctgene - Ctnormalizer										T2-11 in myb12 1	24.3539	0.987911	0.03936	0.973086
				CT	Delta CT	Average of deltaCT		CT	Delta CT	DeltaCT - AVR of non-treated	fold change	AVG	SD change						T2-11 in myb12 2	24.1085	0.892101	-0.0564499	1.0399	1.0065	0.0472469
			Col 1	29.1934	5.72487		T2-1 in myb12 1	35.5115	12.1235	7.08363	0.00737249								T2-12 in myb12 1	22.3434	-1.05116	-1.99971	3.99921
			Col 2	27.6766	4.81418	5.03986	T2-1 in myb12 2	36.1817	12.6755	7.63567	0.00502845	0.00620047	0.0020587						T2-12 in myb12 2	22.0094	-1.52042	-2.46897	5.53647	4.76784	1.08701
			Col 3	27.5887	4.58054		T2-2 in myb12 1	35.2987	11.8147	6.77485	0.009132								T2-13 in myb12 1	22.9951	-1.81976	-2.76831	6.81311
							T2-2 in myb12 2	35.402	11.5856	6.54576	0.0107036	0.0099178	0.0025868						T2-13 in myb12 2	22.9785	-0.818275	-1.76683	3.40305	5.10808	2.41128
							T2-3 in myb12 1	34.5354	11.1792	6.13933	0.0141865								T2-14 in myb12 1	24.2356	0.648525	-0.300026	1.23117
							T2-3 in myb12 2	34.6872	11.1925	6.15262	0.0140565	0.0141215	0.00307547						T2-14 in myb12 2	24.0383	0.36997	-0.578581	1.49338	1.36227	0.185413
							T2-4 in myb12 1	35.229	11.8688	6.82896	0.00879585								T2-15 in myb12 1	28.3225	4.23046	3.28191	0.102813
							T2-4 in myb12 2	34.9739	11.442	6.4021	0.0118243	0.0103101	0.00185779						T2-15 in myb12 2	28.1075	4.00982	3.06127	0.119802	0.111308	0.0120135
							T2-5 in myb12 1	34.6633	11.3999	6.36001	0.0121743								T2-16 in myb12 1	24.8541	1.29802	0.349472	0.784871
							T2-5 in myb12 2	34.2656	11.0707	6.03079	0.0152951	0.0137347	0.00220668						T2-16 in myb12 2	24.7478	1.13203	0.183479	0.880577	0.832724	0.067674
																			T2-17 in myb12 1	24.2565	-0.977024	-1.92558	3.79888
																			T2-17 in myb12 2	24.1616	-0.794415	-1.74297	3.34723	3.57305	0.31937
															F3H		Ctgene - Ctnormalizer				Ctgene - Ctnormalizer
																CT	Delta CT	Average of deltaCT		CT	Delta CT	DeltaCT - AVR of non-treated	fold change	AVG	SD change
															Col 1	24.7214	0.936075		T2-6 in myb12 1	24.5007	1.22631	0.0363293	0.975133
															Col 2	24.3845	1.22667	1.18998	T2-6 in myb12 2	24.7477	1.2443	0.0543194	0.963049	0.969091	0.00854482
															Col 3	24.6773	1.4072		T2-7 in myb12 1	25.1762	1.85767	0.667692	0.629513
																			T2-7 in myb12 2	25.2425	1.68633	0.496346	0.7089	0.669207	0.0561353
																			T2-8 in myb12 1	25.397	1.92845	0.738466	0.599376
																			T2-8 in myb12 2	25.5615	1.88511	0.695124	0.617656	0.608516	0.012926
																			T2-9 in myb12 1	25.7357	1.99053	0.800552	0.574129
																			T2-9 in myb12 2	25.5991	1.86852	0.678543	0.624796	0.599463	0.0358267
																			T2-10 in myb12 1	24.802	1.21388	0.023901	0.98357
																			T2-10 in myb12 2	24.834	1.21564	0.0256577	0.982373	0.982971	0.000846332
																			T2-11 in myb12 1	24.8843	1.51832	0.328337	0.796454
																			T2-11 in myb12 2	24.9032	1.68675	0.496769	0.708692	0.752573	0.0620571
																			T2-12 in myb12 1	23.1861	-0.208525	-1.39851	2.63628
																			T2-12 in myb12 2	23.3386	-0.19121	-1.38119	2.60483	2.62056	0.0222392
																			T2-13 in myb12 1	23.7303	-1.08455	-2.27453	4.83841
																			T2-13 in myb12 2	23.6842	-0.112577	-1.30256	2.46666	3.65253	1.67708
																			T2-14 in myb12 1	23.7206	0.133514	-1.05647	2.07983
																			T2-14 in myb12 2	23.7127	0.044302	-1.14568	2.2125	2.14617	0.0938126
																			T2-15 in myb12 1	24.5911	0.49898	-0.691002	1.6144
																			T2-15 in myb12 2	24.5554	0.457798	-0.732183	1.66115	1.63778	0.0330551
																			T2-16 in myb12 1	24.3104	0.754353	-0.435629	1.3525
																			T2-16 in myb12 2	24.3244	0.708612	-0.481369	1.39607	1.37428	0.0308069
																			T2-17 in myb12 1	25.2223	-0.0111942	-1.20118	2.29927
																			T2-17 in myb12 2	25.1289	0.172951	-1.01703	2.02375	2.16151	0.194822
															TT7		Ctgene - Ctnormalizer				Ctgene - Ctnormalizer
																CT	Delta CT	Average of deltaCT		CT	Delta CT	DeltaCT - AVR of non-treated	fold change	AVG	SD change
															Col 1	27.2251	3.43968		T2-6 in myb12 1	24.3207	1.04632	-2.55014	5.85691
															Col 2	26.8146	3.65681	3.59646	T2-6 in myb12 2	24.5484	1.04504	-2.55141	5.86209	5.8595	0.00365913
															Col 3	26.963	3.69288		T2-7 in myb12 1	29.7248	6.40635	2.80989	0.142606
																			T2-7 in myb12 2	30.004	6.4478	2.85134	0.138567	0.140587	0.00285598
																			T2-8 in myb12 1	30.0168	6.54827	2.95181	0.129246
																			T2-8 in myb12 2	30.1285	6.45207	2.85562	0.138157	0.133702	0.0063012
																			T2-9 in myb12 1	30.2557	6.51053	2.91408	0.132671
																			T2-9 in myb12 2	30.1044	6.37379	2.77733	0.145861	0.139266	0.00932691
																			T2-10 in myb12 1	24.4794	0.891308	-2.70515	6.52126
																			T2-10 in myb12 2	24.1302	0.51177	-3.08469	8.48367	7.50246	1.38763
																			T2-11 in myb12 1	24.1322	0.766218	-2.83024	7.11193
																			T2-11 in myb12 2	24.0424	0.826033	-2.77043	6.82309	6.96751	0.204236
																			T2-12 in myb12 1	22.427	-0.967573	-4.56403	23.6543
																			T2-12 in myb12 2	22.519	-1.01083	-4.60729	24.3743	24.0143	0.509076
																			T2-13 in myb12 1	23.4183	-1.3966	-4.99306	31.8463
																			T2-13 in myb12 2	23.403	-0.393852	-3.99031	15.8929	23.8696	11.2808
																			T2-14 in myb12 1	25.2279	1.64089	-1.95557	3.8787
																			T2-14 in myb12 2	25.1086	1.44023	-2.15623	4.45747	4.16808	0.409254
																			T2-15 in myb12 1	28.8869	4.79484	1.19839	0.435763
																			T2-15 in myb12 2	28.8336	4.73591	1.13945	0.453932	0.444847	0.0128476
																			T2-16 in myb12 1	24.0439	0.487881	-3.10858	8.62532
																			T2-16 in myb12 2	24.0016	0.385777	-3.21068	9.25788	8.9416	0.447289
																			T2-17 in myb12 1	24.5415	-0.692005	-4.28846	19.5414
																			T2-17 in myb12 2	24.5703	-0.385689	-3.98215	15.8032	17.6723	2.6433
															FLS		Ctgene - Ctnormalizer				Ctgene - Ctnormalizer
																CT	Delta CT	Average of deltaCT		CT	Delta CT	DeltaCT - AVR of non-treated	fold change	AVG	SD change
															Col 1	26.4595	2.67412		T2-6 in myb12 1	33.7551	10.4808	6.44923	0.0114443
															Col 2	28.0004	4.84257	4.03153	T2-6 in myb12 2	34.4819	10.9785	6.94694	0.00810517	0.00977472	0.00180023
															Col 3	27.8481	4.57791		T2-7 in myb12 1	34.2101	10.8916	6.86003	0.00860845
																			T2-7 in myb12 2	34.2378	10.6815	6.65002	0.00995739	0.00928292	0.00134281
																			T2-8 in myb12 1	34.6035	11.135	7.10347	0.00727178
																			T2-8 in myb12 2	34.8751	11.1987	7.16712	0.00695795	0.00711487	0.00161193
																			T2-9 in myb12 1	35.6261	11.8809	7.84936	0.00433618
																			T2-9 in myb12 2	34.9932	11.2626	7.23107	0.00665628	0.00549623	0.00343706
																			T2-10 in myb12 1	34.1129	10.5248	6.49329	0.0111001
																			T2-10 in myb12 2	33.9914	10.373	6.3415	0.0123316	0.0117158	0.00184471
																			T2-11 in myb12 1	34.2416	10.8756	6.84411	0.00870396
																			T2-11 in myb12 2	33.873	10.6566	6.62503	0.0101313	0.00941766	0.00363232
																			T2-12 in myb12 1	33.4297	10.0351	6.00357	0.0155864	0.0155864
																			T2-13 in myb12 1	33.8749	9.06001	5.02847	0.0306393
																			T2-13 in myb12 2	34.2213	10.4245	6.39297	0.0118994	0.0212693	0.0105455
																			T2-14 in myb12 1	33.8963	10.3093	6.27774	0.0128888
																			T2-14 in myb12 2	34.0273	10.359	6.32743	0.0124524	0.0126706	0.000966781
																			T2-15 in myb12 1	34.6248	10.5327	6.50121	0.0110393
																			T2-15 in myb12 2	36.9315	12.8339	8.80236	0.00223989	0.00663958	0.00463339
																			T2-16 in myb12 1	34.3586	10.8026	6.77105	0.00915611
																			T2-16 in myb12 2	34.8803	11.2645	7.23298	0.00664746	0.00790178	0.00404369
																			T2-17 in myb12 1	38.9166	13.683	9.65151	0.00124338
																			T2-17 in myb12 2	38.6899	13.7339	9.70237	0.00120031	0.00122185	3.04559e-05

## Sheet: Supplementary Figure7
Supplementary Figure 7B - T1 distribution in seedlings
4CL3					CHS							CHI
Absolute numbers T1 distribution					Absolute numbers T1 distribution							Absolute numbers T1 distribution
Group	gRNA1	gRNA2	gRNA3		Group	gRNA1	gRNA2	gRNA3	gRNA4	gRNA5		Group	gRNA1	gRNA2	gRNA3	gRNA4
Very good activation	11	13	7		Very good activation	3	12	4	11	3		Very good activation	3	0	1	0
Good activation	11	10	9		Good activation	12	18	11	17	10		Good activation	12	6	9	1
Fair activation	13	12	4		Fair activation	14	10	13	7	11		Fair activation	8	14	7	7
Patchy or weak activation	4	5	2		Patchy or weak activation	10	3	6	9	26		Patchy or weak activation	4	7	5	8
No activation	2	3	1		No activation	2	2	3	2	3		No activation	1	2	1	2
Total	41	43	23		Total	41	45	37	46	53		Total	28	29	23	18
Relative T1 distribution in %					Relative T1 distribution in %							Relative T1 distribution in %
Group	gRNA1	gRNA2	gRNA3		Group	gRNA1	gRNA2	gRNA3	gRNA4	gRNA5		Group	gRNA1	gRNA2	gRNA3	gRNA4
Very good activation	26.8293	30.2326	30.4348		Very good activation	7.31707	26.6667	10.8108	23.913	5.66038		Very good activation	10.7143	0	4.34783	0
Good activation	26.8293	23.2558	39.1304		Good activation	29.2683	40	29.7297	36.9565	18.8679		Good activation	42.8571	20.6897	39.1304	5.55556
Fair activation	31.7073	27.907	17.3913		Fair activation	34.1463	22.2222	35.1351	15.2174	20.7547		Fair activation	28.5714	48.2759	30.4348	38.8889
Patchy or weak activation	9.7561	11.6279	8.69565		Patchy or weak activation	24.3902	6.66667	16.2162	19.5652	49.0566		Patchy or weak activation	14.2857	24.1379	21.7391	44.4444
No activation	4.87805	6.97674	4.34783		No activation	4.87805	4.44444	8.10811	4.34783	5.66038		No activation	3.57143	6.89655	4.34783	11.1111
F3H					FLS1								TT7
Absolute numbers T1 distribution					Absolute numbers T1 distribution								Absolute numbers T1 distribution
Group	gRNA1	gRNA2	gRNA3		Group	gRNA1	gRNA2	gRNA3	gRNA4	gRNA5	gRNA6		Group	gRNA1	gRNA2	gRNA3
Very good activation	0	0	0		Very good activation	0	0	0	3	0	0		Very good activation	25	1	0
Good activation	11	17	12		Good activation	0	12	3	13	0	0		Good activation	17	0	5
Fair activation	10	11	20		Fair activation	8	12	23	4	11	5		Fair activation	13	0	24
Patchy or weak activation	17	8	10		Patchy or weak activation	22	16	26	7	22	12		Patchy or weak activation	10	0	21
No activation	2	1	2		No activation	14	4	2	2	7	5		No activation	3	37	4
Total	40	37	44		Total	44	44	54	29	40	22		Total	68	38	54
Relative T1 distribution in %					Relative T1 distribution in %								Relative T1 distribution in %
Group	gRNA1	gRNA2	gRNA3		Group	gRNA1	gRNA2	gRNA3	gRNA4	gRNA5	gRNA6		Group	gRNA1	gRNA2	gRNA3
Very good activation	0	0	0		Very good activation	0	0	0	10.3448	0	0		Very good activation	36.7647	2.63158	0
Good activation	27.5	45.9459	27.2727		Good activation	0	27.2727	5.55556	44.8276	0	0		Good activation	25	0	9.25926
Fair activation	25	29.7297	45.4545		Fair activation	18.1818	27.2727	42.5926	13.7931	27.5	22.7273		Fair activation	19.1176	0	44.4444
Patchy or weak activation	42.5	21.6216	22.7273		Patchy or weak activation	50	36.3636	48.1481	24.1379	55	54.5455		Patchy or weak activation	14.7059	0	38.8889
No activation	5	2.7027	4.54545		No activation	31.8182	9.09091	3.7037	6.89655	17.5	22.7273		No activation	4.41176	97.3684	7.40741
Supplementary Figure 7C - T1 distribution in protoplasts
4CL3 Control		Mean RFP/YFP pair	Ratio YFP/RFP	Average		4CL3 gRNA1		Mean RFP/YFP pair	Ratio YFP/RFP	Average		4CL3 gRNA2		Mean RFP/YFP pair	Ratio YFP/RFP	Average		4CL3 gRNA3		Mean RFP/YFP pair	Ratio YFP/RFP	Average
Image						Image						Image						Image
1	1	158.326	0.106388	0.173649		31	1	224.202	0.170204	0.550471		58	1	221.513	0.146285	0.41122		87	1	84.455	0.108721	0.27098
	2	16.844					2	38.16					2	32.404					2	9.182
	3	163.812	0.021366				3	35.664	1.05156				3	254.173	0.288359				3	115.095	0.0518181
	4	3.5					4	37.503					4	73.293					4	5.964
	5	134.536	0.214939			32	1	115.591	0.47919				5	194.239	0.271495				5	57.327	0.22424
	6	28.917					2	55.39					6	52.735					6	12.855
	7	37.244	0.396064				3	39.532	1.26897				7	99.244	0.212708				7	230.531	0.72281
	8	14.751					4	50.165					8	21.11					8	166.63
	9	185.085	0.0978145				5	90.938	0.389738				9	114.369	0.123985			88	1	166.203	0.209653
	10	18.104					6	35.442					10	14.18					2	34.845
	11	32.012	0.214638				7	50.015	0.605958			59	1	187.974	0.177807				3	26.722	0.205
	12	6.871					8	30.307					2	33.423					4	5.478
2	1	122.825	0.266688			33	1	178.459	0.547453				3	249.457	0.129658				5	107.565	0.0734997
	2	32.756					2	97.698					4	32.344					6	7.906
	3	71.751	0.38228				3	207.897	0.199863				5	43.646	2.17518				7	173.939	0.220813
	4	27.429					4	41.551					6	94.938					8	38.408
	7	46.754	0.221393				5	76.632	0.243932				7	83.32	0.402256				9	205.353	0.113721
	8	10.351					6	18.693					8	33.516					10	23.353
	9	104.929	0.3516			34	1	74.076	1.06634			60	1	58.867	0.368916				11	167.592	0.0739534
	10	36.893					2	78.99					2	21.717					12	12.394
	11	203.35	0.110145				3	193.149	0.589602				3	56.397	1.29578			89	1	181.818	0.184437
	12	22.398					4	113.881					4	73.078					2	33.534
3	1	100.214	0.368741				5	96.513	0.290033				5	119.444	0.606745				3	81.842	0.143093
	2	36.953					6	27.992					6	72.472					4	11.711
	3	52.48	0.340225				7	121.73	0.476407				7	54.64	0.605655				5	84.711	0.146935
	4	17.855					8	57.993					8	33.093					6	12.447
	5	71.08	0.131528			35	1	70.176	0.423264				9	213.547	0.644781			90	1	247.272	0.674173
	6	9.349					2	29.703					10	137.691					2	166.704
4	1	41.661	0.0867238				3	17.771	1.13781			61	1	149.626	0.31028			91	1	235.829	0.189421
	2	3.613					4	20.22					2	46.426					2	44.671
	3	66.323	0.20168				5	102.034	0.429239				3	129.941	0.211896				3	131.529	0.163462
	4	13.376					6	43.797					4	27.534					4	21.5
	5	42.189	0.136623				7	82.214	0.766646				5	28.298	1.35564				5	45.974	0.460347
	6	5.764					8	63.029					6	38.362					6	21.164
	7	151.32	0.0680875			36	1	229.737	0.350705				7	33.21	1.34676				7	191.389	0.0985793
	8	10.303					2	80.57					8	44.726					8	18.867
5	1	82.962	0.129372				3	68.132	0.605119				9	226.306	0.221704			92	1	244.626	0.14373
	2	10.733					4	41.228					10	50.173					2	35.16
	3	74.155	0.196696				5	223.75	0.317144			62	1	72.188	0.627431				3	63.373	0.177757
	4	14.586					6	70.961					2	45.293					4	11.265
	7	79.371	0.488327			37	1	167.617	0.507741				3	89.047	0.15886				5	178.177	1.10498
	8	38.759					2	85.106					4	14.146					6	196.882
	9	111.242	0.216501				3	40.356	0.827907				5	217.042	0.262484			93	1	75.614	0.35102
	10	24.084					4	33.411					6	56.97					2	26.542
6	1	236.242	0.190711				5	124.777	0.377546				7	72.7	0.415076				3	117.019	0.109358
	2	45.054					6	47.109					8	30.176					4	12.797
	3	85.675	0.0701955				7	19.377	1.17314				9	161.101	0.131433				5	37.855	0.579342
	4	6.014					8	22.732					10	21.174					6	21.931
	5	83.024	0.146668			38	1	120.659	0.509825				11	121.339	0.149391			94	1	229.487	0.0357667
	6	12.177					2	61.515					12	18.127					2	8.208
	7	62.168	0.165069				3	242.363	0.331738				13	236.495	0.0502082				3	60.29	0.307348
	8	10.262					4	80.401					14	11.874					4	18.53
7	1	68.516	0.148695				5	228.111	0.134049			63	1	111.207	0.242952				5	80.056	0.262891
	2	10.188					6	30.578					2	27.018					6	21.046
	3	153.672	0.146975				7	77.342	0.0580538				3	100.823	0.410472				7	162.608	0.11473
	4	22.586					8	4.49					4	41.385					8	18.656
	5	231.096	0.250177			39	1	161.891	0.346208				5	223.664	0.0217737			95	1	86.493	0.0769773
	6	57.815					2	56.048					6	4.87					2	6.658
	7	232.957	0.335126				3	228.438	0.312895				7	90.841	0.412061				3	245.311	0.0606944
	8	78.07					4	71.477					8	37.432					4	14.889
	9	196.062	0.165733				5	157.228	0.134346				9	29.058	0.487405				5	73.016	0.212844
	10	32.494					6	21.123					10	14.163					6	15.541
8	1	229.801	0.143872				7	77.329	0.93763				11	248.46	0.344039				7	82.752	0.254991
	2	33.062					8	72.506					12	85.48					8	21.101
	3	179.537	0.0327955			40	1	45.388	0.703688			64	1	202.871	0.145156				9	69.375	0.0719856
	4	5.888					2	31.939					2	29.448					10	4.994
	5	133.933	0.0923969				3	212.566	0.579401				3	189.088	0.240708			96	1	86.493	0.0769773
	6	12.375					4	123.161					4	45.515					2	6.658
9	1	149.289	0.176329			41	1	163.761	0.365734				5	165.575	1.08923				3	245.311	0.0606944
	2	26.324					2	59.893					6	180.35					4	14.889
	3	185.057	0.120428				3	67.361	0.838141			65	1	29.43	0.259599				5	73.016	0.212844
	4	22.286					4	56.458					2	7.64					6	15.541
	5	55.136	0.224681				5	247.565	0.239497				3	29.638	0.168365				7	82.752	0.254991
	6	12.388					6	59.291					4	4.99					8	21.101
10	1	172.972	0.064814			42	1	107.257	0.172679				5	41.633	0.634256				9	69.375	0.0719856
	2	11.211					2	18.521					6	26.406					10	4.994
	3	218.989	0.132144				3	251.675	0.354409				7	54.11	0.229865			97	1	74.534	0.413046
	4	28.938					4	89.196					8	12.438					2	30.786
	5	67.956	0.154791			43	1	237.244	0.163701				9	27.042	0.603062				3	78.808	0.230751
	6	10.519					2	38.837					10	16.308					4	18.185
11	1	31.093	0.183996				3	216.452	0.436115			66	1	128.584	0.146605				5	31.036	0.124984
	2	5.721					4	94.398					2	18.851					6	3.879
	5	45.616	0.250658				5	246.713	0.21127				3	223.57	0.289542				7	76.663	0.24416
	6	11.434					6	52.123					4	64.733					8	18.718
12	1	200.041	0.128529				7	45.717	0.954415				5	129.609	0.0823168				9	176.532	0.100407
	2	25.711					8	43.633					6	10.669					10	17.725
	3	228.428	0.20198			44	1	47.231	0.576211				7	89.523	0.164941				11	199.744	0.0799774
	4	46.138					2	27.215					8	14.766					12	15.975
	5	216.082	0.222661				3	74.164	0.684564			67	1	162.814	0.233893				13	50.324	0.445632
	6	48.113					4	50.77					2	38.081					14	22.426
	7	201.642	0.10783				5	42.765	0.494493				3	219.381	0.100501			98	1	182.393	0.0296448
	8	21.743					6	21.147					4	22.048					2	5.407
	9	148.246	0.258955				7	125.062	0.386496				5	240.447	0.11578				3	172.896	0.0743279
	10	38.389					8	48.336					6	27.839					4	12.851
	13	242.367	0.0699518				9	120.06	0.56989			68	1	55.294	0.815097				5	108	0.0650278
	14	16.954					10	68.421					2	45.07					6	7.023
13	1	233.274	0.241844			45	1	71.25	0.341221				3	196.485	0.341146			99	1	213.571	0.0784002
	2	56.416					2	24.312					4	67.03					2	16.744
	3	84.603	0.363332				3	223.345	0.280302				5	85.184	0.512444				3	163.766	0.0788625
	4	30.739					4	62.604					6	43.652					4	12.915
15	1	154	0.0602792				5	189.786	0.216407				7	94.822	0.412172				5	107.436	0.0948285
	2	9.283					6	41.071					8	39.083					6	10.188
17	1	123.132	0.120294				7	134.573	0.471194			69	1	161.384	0.135069				7	33.017	0.506315
	2	14.812					8	63.41					2	21.798					8	16.717
	3	97.019	0.256888				9	122.66	0.258601				3	114.374	0.301187				9	164.927	0.0877722
	4	24.923					10	31.72					4	34.448					10	14.476
	5	64.13	0.309029				11	212.038	0.330766				5	21.768	1.11039			100	1	214.125	0.0855015
	6	19.818					12	70.135					6	24.171					2	18.308
	7	227.058	0.180064			46	1	33.273	1.13843				7	76.194	0.331483				3	206.305	0.107099
	8	40.885					2	37.879					8	25.257					4	22.095
	9	132.163	0.207108				3	63.101	0.738404			70	1	70.348	0.211989				5	68.662	0.654263
	10	27.372					4	46.594					2	14.913					6	44.923
	11	93.39	0.29092				5	36	1.33528				3	202.689	0.63702				7	53.78	0.215377
	12	27.169					6	48.07					4	129.117					8	11.583
18	1	89.205	0.180091				7	25.71	1.37394				5	197.272	0.122126			105	1	92.009	0.27543
	2	16.065					8	35.324					6	24.092					2	25.342
	3	68.814	0.117258				9	23.757	0.856421			71	1	62.551	0.0646672				3	110.571	0.198144
	4	8.069					10	20.346					2	4.045					4	21.909
	5	168.211	0.0282146				11	17.841	0.732694				3	75.266	0.236747				5	139.8	0.128906
	6	4.746					12	13.072					4	17.819					6	18.021
	7	225.927	0.0874486				13	145.328	0.210015			72	1	62.528	0.515257				7	98.269	0.143117
	8	19.757					14	30.521					2	32.218					8	14.064
	9	82.167	0.0676792				15	29.015	1.74799				3	140.943	0.330907				10	245.377	0.136468
	10	5.561					16	50.718					4	46.639					9	33.486
20	1	130.2	0.054616			47	1	139.346	0.418577				5	253.44	0.0786498			106	1	18.722	0.886818
	2	7.111					2	58.327					6	19.933					2	16.603
	3	150.19	0.11592				3	177.006	0.310074				7	92.13	0.306361				3	25.311	0.951128
	4	17.41					4	54.885					8	28.225					4	24.074
21	1	109.737	0.205619				5	240.814	0.304305				9	250.58	0.148104				5	36.36	0.662954
	2	22.564					6	73.281					10	37.112					6	24.105
	3	188.368	0.063153				7	27.308	1.30438			73	1	90.574	0.357211				7	45.225	0.400265
	4	11.896					8	35.62					2	32.354					8	18.102
	7	123.43	0.109617			48	1	248.921	0.617594				3	246.453	0.195599				9	46.957	0.367741
	8	13.53					2	153.732					4	48.206					10	17.268
24	1	182.19	0.0410725				3	252.212	0.777818			74	1	45.774	0.164548				11	41.933	0.133379
	2	7.483					4	196.175					2	7.532					12	5.593
	3	166.31	0.0659551				5	198.006	0.405134				3	108.074	0.111849				13	40.063	0.183186
	4	10.969					6	80.219					4	12.088					14	7.339
	5	100.17	0.197784			49	1	196.917	0.180228				5	119.931	0.300106			107	1	11.584	1.11464
	6	19.812					2	35.49					6	35.992					2	12.912
	7	231.081	0.0438288				3	129.447	0.507644				7	91.886	0.289685				3	12.207	1.19915
	8	10.128					4	65.713					8	26.618					4	14.638
	9	248.476	0.0819999				5	86.664	0.446137			75	1	73.981	0.21588				5	8.975	0.330028
	10	20.375					6	38.664					2	15.971					6	2.962
	11	43.771	0.230815			50	1	126.084	0.125416				3	31.161	2.2309				7	35.078	0.264211
	12	10.103					2	15.813					4	69.517					8	9.268
	13	99.207	0.192678				3	99.109	0.222059				5	31.452	1.78354				9	16.917	0.420997
	14	19.115					4	22.008					6	56.096					10	7.122
	15	219.38	0.135901				5	48.762	0.518806				7	83.488	0.315027			108	1	48.195	0.230605
	16	29.814					6	25.298					8	26.301					2	11.114
	17	144.375	0.244253				7	226.074	0.280687				9	206.912	0.151644				3	50.267	0.245628
	18	35.264					8	63.456					10	31.377					4	12.347
	19	58.571	0.226341				9	250.619	0.217055				11	66.18	0.424222				5	52.968	0.432827
	20	13.257					10	54.398					12	28.075					6	22.926
26	1	194.836	0.118084			51	1	47.033	0.129654				13	249.647	0.160651				7	28.262	0.439495
	2	23.007					2	6.098					14	40.106					8	12.421
	3	225.546	0.152723				3	39.08	0.512794			77	1	137.543	0.208269				9	73.095	0.280375
	4	34.446					4	20.04					2	28.646					10	20.494
	5	62.582	0.287191				5	17.665	0.436456				3	70.154	0.102246			109	1	114.597	0.228811
	6	17.973					6	7.71					4	7.173					2	26.221
27	1	231.777	0.268737				7	61.478	0.372458				5	51.173	0.49104				3	111.925	0.257896
	2	62.287					8	22.898					6	25.128					4	28.865
	3	225.049	0.089185				9	84.76	0.411656			78	1	237.291	0.109777				5	101.152	0.364402
	4	20.071					10	34.892					2	26.049					6	36.86
	5	131.13	0.0998246				11	72.141	0.286411				3	102.042	0.454058				7	220.679	0.249435
	6	13.09					12	20.662					4	46.333					8	55.045
29	1	63.604	0.191938				13	42.333	0.246073			79	1	28.64	1.13104				9	99.297	0.203793
	2	12.208					14	10.417					2	32.393					10	20.236
	3	231.521	0.205614				15	63.708	0.354791				3	47.18	0.320644				11	87.338	0.237193
	4	47.604					16	22.603					4	15.128					12	20.716
	5	52.007	0.20478			52	1	29.549	1.39413				5	60.56	0.887054				13	63.653	0.236894
	6	10.65					2	41.195					6	53.72					14	15.079
103	1	237.5	0.215912				3	49.965	0.224637				7	23.53	0.706332			110	1	36.459	0.108067
	2	51.279					4	11.224					8	16.62					2	3.94
	3	150.926	0.042988				5	45.437	1.44145				9	110.643	0.411576				3	34.297	0.349389
	4	6.488					6	65.495					10	45.538					4	11.983
	5	171.915	0.160899				7	70.791	0.564394				11	73.209	0.433499				5	108.233	0.132917
	6	27.661					8	39.954					12	31.736					6	14.386
	7	137.737	0.0726021			53	1	90.528	0.716574			80	1	111.113	0.28354
	8	10					2	64.87					2	31.505
	1	114.711	0.237597				3	235.973	0.247249				3	210.465	0.219889
	2	27.255					4	58.344					4	46.279
						54	1	59.265	1.23716				5	158.548	0.300452
							2	73.32					6	47.636
							3	27.933	1.29281			83	1	231.462	0.238596
							4	36.112					2	55.226
							5	29.878	0.412143				3	137.453	0.153893
							6	12.314					4	21.153
							7	46.429	0.417993				5	90.235	0.141985
							8	19.407					6	12.812
						55	1	73.152	0.205476			84	1	63.357	0.0920972
							2	15.031					2	5.835
							3	87.233	0.284296				3	129.385	0.14851
							4	24.8					4	19.215
							5	117.172	0.990595				5	207.073	0.188779
							6	116.07					6	39.091
							7	42.631	1.2656				7	11.556	1.08169
							8	53.954					8	12.5
							9	197.348	0.487915			85	1	130.136	0.297942
							10	96.289					2	38.773
							11	117.596	0.206351				3	150.381	0.283234
							12	24.266					4	42.593
													5	252.801	0.375845
													6	95.014
												86	1	181.038	0.0554856
													2	10.045
													3	91.66	0.360812
													4	33.072
													5	55.967	0.511212
													6	28.611
													7	89.462	0.38091
													8	34.077
													9	24.192	1.20511
													10	29.154
CHI Control		Mean RFP/YFP pair	Ratio YFP/RFP	Average		CHI gRNA1		Mean RFP/YFP pair	Ratio YFP/RFP	Average		CHI gRNA2		Mean RFP/YFP pair	Ratio YFP/RFP	Average		CHI gRNA3		Mean RFP/YFP pair	Ratio YFP/RFP	Average		CHI gRNA4		Mean RFP/YFP pair	Ratio YFP/RFP	Average
Image						Image						Image						Image						Image
1	1	176	0.256989	0.180277		66	1	103.688	0.823789	0.631249		5	1	106.298	0.35059	0.42548		50	1	42.293	0.811978	0.688082		29	1	225.325	0.144054	0.34583
	2	45.23					2	85.417					2	37.267					2	34.341					2	32.459
	3	57.066	0.223741				3	253.173	0.198923				3	35.541	0.285051				3	10.116	0.699585				3	17.822	0.80266
	4	12.768					4	50.362					4	10.131					4	7.077					4	14.305
	5	146.495	0.0905969			67	1	20.671	0.643026				5	24.788	0.328183				5	86.61	0.240411				5	210.84	0.264613
	6	13.272					2	13.292					6	8.135					6	20.822					6	55.791
	7	154.71	0.0925021				3	38.232	0.357737			1	1	119.842	0.153736				7	8.205	4.34235				7	39.657	0.742189
	8	14.311					4	13.677					2	18.424					8	35.629					8	29.433
	9	231.562	0.0647775				5	113.857	0.159252				3	130.63	0.262826				9	109.045	0.193819			31	1	96.694	0.638902
	10	15					6	18.132					4	34.333					10	21.135					2	61.778
	11	67.681	0.329147				7	21.938	0.722536				5	5.524	1.86894				11	200.017	0.182624				3	132.249	0.0438415
	12	22.277					8	15.851					6	10.324					12	36.528					4	5.798
	15	125.493	0.174002			68	1	17.363	0.633877				7	29.985	1.29448				13	32.162	0.440022				5	43.935	0.656743
	16	21.836					2	11.006					8	38.815					14	14.152					6	28.854
	17	98.71	0.162608				3	25.245	0.649277			2	1	64.915	0.225418			51	1	30.51	0.310685				7	80.562	0.341042
	18	16.051					4	16.391					2	14.633					2	9.479					8	27.475
2	1	179.158	0.136656				5	43.979	1.1302				3	248.287	0.258258				3	63.537	0.354612				9	64.178	0.413039
	2	24.483					6	49.705					4	64.122					4	22.531					10	26.508
	3	147.228	0.14953				7	16.356	1.31248				5	18.305	1.10697				5	28.016	0.773629				11	34.753	0.428682
	4	22.015					8	21.467					6	20.263					6	21.674					12	14.898
	5	112.554	0.308403			69	1	102.744	1.09623			3	1	32.935	0.349233				7	46.843	1.65188			32	1	245.188	0.114516
	6	34.712					2	112.631					2	11.502					8	77.379					2	28.078
	7	60.012	0.162617				3	215.968	0.225422				3	13.733	0.329862				9	254.608	0.551169				3	66.681	0.163405
	8	9.759					4	48.684					4	4.53					10	140.332					4	10.896
	9	77.434	0.0968954				5	239.544	0.362351			4	1	157.825	0.540516			52	1	98.432	0.516336				5	16.463	0.538541
	10	7.503					6	86.799					2	85.307					2	50.824					6	8.866
3	1	47.227	0.113791			70	1	113.915	0.279129				3	50.504	0.235526				3	50.427	1.0936				7	74.37	0.162552
	2	5.374					2	31.797					4	11.895					4	55.147					8	12.089
	3	36.867	0.225459				3	180.911	0.345286				5	47.033	0.276402				5	206.435	0.90893				9	77.873	0.198901
	4	8.312					4	62.466					6	13					6	187.635					10	15.489
4	1	120.928	0.183374				5	15.688	0.80909			6	1	98.748	0.455918				7	249.797	0.345537			33	1	57.838	0.53598
	2	22.175					6	12.693					2	45.021					8	86.314					2	31
	3	170.883	0.173095			71	1	50.652	0.664041				3	217.554	0.370988				9	147.319	0.611985				3	41.531	0.340324
	4	29.579					2	33.635					4	80.71					10	90.157					4	14.134
	5	194.829	0.251836				3	147.692	0.319902				5	77.905	0.0940633				11	62.124	0.359619				5	254.363	0.306369
	6	49.065					4	47.247					6	7.328					12	22.341					6	77.929
	7	97.956	0.144514				5	61.413	0.69609			7	1	234.483	0.0568527				13	143.316	0.240036				7	231.182	0.13909
	8	14.156					6	42.749					2	13.331					14	34.401					8	32.155
	9	123.211	0.223308				7	58.646	0.989565				3	17.217	1.34263				15	45.952	0.251697			34	1	228.318	0.175242
	10	27.514					8	58.034					4	23.116					16	11.566					2	40.011
5	1	47.767	0.168233			72	1	36.101	0.969779			8	1	70.384	0.178194			53	1	245.806	0.148678				3	30.505	0.76735
	2	8.036					2	35.01					2	12.542					2	36.546					4	23.408
	3	51.803	0.337104				3	73.39	0.405995				3	49.62	0.398065				3	87.201	0.761218				5	66.024	0.280292
	4	17.463					4	29.796					4	19.752					4	66.379					6	18.506
	7	201.52	0.176136				5	237.052	0.354758			9	1	19.046	1.17332				5	246.537	0.272284				7	253.34	0.390984
	8	35.495					6	84.096					2	22.347					6	67.128					8	99.052
	9	160.472	0.163966				7	153.013	0.505944				3	17.117	1.7416				7	252.192	0.159728				9	190.356	0.128916
	10	26.312					8	77.416					4	29.811					8	40.282					10	24.54
	13	182.355	0.205659			73	1	210.374	0.687209				5	40.968	0.387253				9	30.323	1.76605			35	1	223.67	0.11018
	14	37.503					2	144.571					6	15.865					10	53.552					2	24.644
	15	161.532	0.193559				3	228.194	0.404441				7	15.821	1.19209				11	24.628	1.80851				3	160.517	0.126591
	16	31.266					4	92.291					8	18.86					12	44.54					4	20.32
10	1	94.294	0.308662				5	95.514	2.07871				9	17.543	0.592373				13	206.26	0.478294				5	186.704	0.441635
	2	29.105					6	198.546					10	10.392					14	98.653					6	82.455
	3	65.058	0.118049				7	43.56	1.42881				11	30.855	0.323254			54	1	208.732	0.32695				7	128.184	0.339996
	4	7.68					8	62.239					12	9.974					2	68.245					8	43.582
	5	93.755	0.170807				9	102.014	0.448782			10	1	206.849	0.296269				3	35.478	0.289221				9	156.605	0.231883
	6	16.014					10	45.782					2	61.283					4	10.261					10	36.314
	9	96.307	0.232122				11	35.707	0.928277				3	197.04	0.331846				5	37.752	0.37198				11	91.239	0.103859
	10	22.355					12	33.146					4	65.387					6	14.043					12	9.476
	11	118.116	0.0694402			74	1	128.31	0.608682				5	97.97	0.450158				7	166.507	0.201919				13	55.434	0.147419
	12	8.202					2	78.1					6	44.102					8	33.621					14	8.172
	13	215.955	0.0773958				3	133.269	0.557204				7	227.355	0.31625				9	180.207	0.216956			36	1	81.95	0.104588
	14	16.714					4	74.258					8	71.901					10	39.097					2	8.571
	15	172.984	0.10194				5	45.214	0.537135			11	1	217.625	0.183949				11	215.536	0.176616				3	248.198	0.364604
	16	17.634					6	24.286					2	40.032					12	38.067					4	90.494
	17	134.063	0.263555				7	66.387	0.294305				3	47.405	0.330535				13	248.691	0.272354				5	196.482	0.249865
	18	35.333					8	19.538					4	15.669					14	67.732					6	49.094
	19	150.243	0.181513				9	33.573	0.623686				5	55.461	0.303384				15	100.419	0.334469				7	148.33	0.251122
	20	27.271					10	20.939					6	16.826					16	33.587					8	37.249
6	1	239.07	0.206998			75	1	215.647	0.752772				7	248.83	0.190604			55	1	59.426	1.95825				9	113.949	0.298827
	2	49.487					2	162.333					8	47.428					2	116.371					10	34.051
	3	227.813	0.160044				3	104.488	0.625029				9	44.119	0.264036				3	244.714	0.574887				11	135.14	0.148416
	4	36.46					4	65.308					10	11.649					4	140.683					12	20.057
	5	150.283	0.198399				5	56.685	0.400265			12	1	73.879	0.244102				5	92.923	0.707683				13	181.012	0.0980377
	6	29.816					6	22.689					2	18.034					6	65.76					14	17.746
	7	111.561	0.147829			76	1	16.879	1.98839				3	19.527	0.257387				7	52.627	0.605241			37	1	64.828	0.27175
	8	16.492					2	33.562					4	5.026					8	31.852					2	17.617
	9	32.331	0.173796				3	13.551	1.88126				5	72.276	0.477378				9	58.713	1.02289				3	212.852	0.211255
	10	5.619					4	25.493					6	34.503					10	60.057					4	44.966
	11	154.686	0.129126				5	208.688	0.402179				7	15.265	1.59266				11	162.258	0.536011				5	57.764	0.309328
	12	19.974					6	83.93					8	24.312					12	86.972					6	17.868
	13	164.329	0.124896			77	1	48.424	0.331158				9	72.335	0.349637				13	127.425	0.270638				7	58.896	0.286352
	14	20.524					2	16.036					10	25.291					14	34.486					8	16.865
7	1	177.496	0.0723904				3	60.591	0.58172			13	1	242.218	0.105876			56	1	150.257	0.185768				9	235.265	0.296784
	2	12.849					4	35.247					2	25.645					2	27.913					10	69.823
	3	202.943	0.199588				5	74.045	0.601418				3	107.477	0.163514				3	219.357	0.304153				11	36.033	0.771293
	4	40.505					6	44.532					4	17.574					4	66.718					12	27.792
	5	135.455	0.10272				7	8.981	2.01225				5	28.302	0.843439				5	180.824	0.1723				13	220.657	0.0980209
	6	13.914					8	18.072					6	23.871					6	31.156					14	21.629
	7	237.67	0.137783				9	85.796	0.628468				7	64.019	0.167638				7	66.864	0.26705				15	92.691	0.136788
	8	32.747					10	53.92					8	10.732					8	17.856					16	12.679
	9	114.584	0.114772				11	91.628	0.310385			14	1	225.605	0.0435097				9	101.265	0.71857				17	201.416	0.169689
	10	13.151					12	28.44					2	9.816					10	72.766					18	34.178
	11	195.745	0.189221				13	162.512	0.549473				3	24.211	0.811821				11	125.034	0.536662			38	1	127.703	0.203558
	12	37.039					14	89.296					4	19.655					12	67.101					2	25.995
	13	173.121	0.189041			78	1	38.731	0.322248			15	1	13.444	0.415724				13	118	0.764644				3	115.324	0.760882
	14	32.727					2	12.481					2	5.589					14	90.228					4	87.748
	15	147.254	0.10742				3	37.119	0.316334				3	21.867	0.552796				15	245.896	0.23133				5	27.581	0.606287
	16	15.818					4	11.742					4	12.088					16	56.883					6	16.722
8	1	87.787	0.113491			79	1	106.922	1.23542				5	18.697	0.702733			57	1	48.289	0.51929				7	147.329	0.290622
	2	9.963					2	132.094					6	13.139					2	25.076					8	42.817
	3	79.706	0.21893				3	218.27	0.318871				7	18.765	0.67045				3	105.416	0.223723				9	108.433	0.711259
	4	17.45					4	69.6					8	12.581					4	23.584					10	77.124
	5	153.868	0.167585			80	1	152.468	0.487827				9	11.935	0.655048				5	54.186	0.232772				11	56.335	0.293406
	6	25.786					2	74.378					10	7.818					6	12.613					12	16.529
	7	93.234	0.15016				3	240.584	0.279171			16	1	23.479	0.407854				7	162.262	0.287812				13	117.75	0.150794
	8	14					4	67.164					2	9.576					8	46.701					14	17.756
	9	203.942	0.189162				5	54.186	0.510279				3	11.913	0.99362				9	105.129	1.72496				15	48.613	0.186637
	10	38.578					6	27.65					4	11.837					10	181.343					16	9.073
	11	233.79	0.198939				7	28.552	0.73515				5	14.468	1.0262				11	42.288	1.01161				17	69.165	0.157276
	12	46.51					8	20.99					6	14.847					12	42.779					18	10.878
9	1	82.722	0.209654				9	100.596	0.63262			19	1	127.155	0.198978				13	85.036	1.23371				19	22.362	0.402155
	2	17.343					10	63.639					2	25.301					14	104.91					20	8.993
	3	49.356	0.236304				11	68.148	1.06985				3	58.336	0.422209			58	1	198.4	0.113281				21	22.46	0.960686
	4	11.663					12	72.908					4	24.63					2	22.475					22	21.577
	5	169.553	0.182161			81	1	168.31	0.637473				5	40.79	0.296568				3	32.877	0.64936			39	1	52.404	0.221071
	6	30.886					2	107.293					6	12.097					4	21.349					2	11.585
	7	75.517	0.27182				3	161.937	0.222395				7	27.215	1.04093				5	88.075	0.477672				3	54.193	0.133652
	8	20.527					4	36.014					8	28.329					6	42.071					4	7.243
	9	207.81	0.20692				5	148.822	0.233232			20	1	40.33	0.565857				7	48.422	0.557205				5	24.959	0.65824
	10	43					6	34.71					2	22.821					8	26.981					6	16.429
	11	225.538	0.185162				7	251.091	0.377612				3	65.584	0.620914				9	10.064	1.94903				7	60.927	0.50229
	12	41.761					8	94.815					4	40.722					10	19.615					8	30.603
11	1	81.787	0.227555			82	1	11.555	0.503159				5	164.064	0.212381				11	78.149	0.222613				9	230.443	0.349102
	2	18.611					2	5.814					6	34.844					12	17.397					10	80.448
	3	127.743	0.0872925				3	64.41	0.385049				7	78.706	0.116128				13	29.884	0.298755				11	108.266	0.389679
	4	11.151					4	24.801					8	9.14					14	8.928					12	42.189
	5	106.693	0.0785619				5	87.98	0.292157			27	1	32.406	0.884003				15	138.401	0.213929			40	1	57.047	0.236752
	6	8.382					6	25.704					2	28.647					16	29.608					2	13.506
	7	156.357	0.159942				7	46.037	0.469687				3	42.741	0.503825			59	1	34.248	1.60336				3	110.807	0.248387
	8	25.008					8	21.623					4	21.534					2	54.912					4	27.523
12	1	75.822	0.321648				9	17.417	0.645174				5	45.863	0.362471				3	113.466	0.716144				5	53.354	0.465026
	2	24.388					10	11.237					6	16.624					4	81.258					6	24.811
	3	91.521	0.279761				11	7.088	1.55742				7	42.297	0.889921			60	1	36.125	0.780374				7	200.616	0.0744906
	4	25.604					12	11.039					8	37.641					2	28.191					8	14.944
	5	142.02	0.197071			83	1	53.889	0.963017				9	37.84	0.258351				3	54.077	1.54323				9	13.386	1.17503
	6	27.988					2	51.896					10	9.776					4	83.453					10	15.729
	7	93.537	0.20501				3	43.507	0.566392				11	150.798	0.164757				5	211.901	0.178782				11	16.421	0.779672
	8	19.176					4	24.642					12	24.845					6	37.884					12	12.803
	9	230.044	0.0810106				5	16.475	0.376024			22	1	161.776	0.233001				7	34.767	0.447781				13	64.639	0.505948
	10	18.636					6	6.195					2	37.694					8	15.568					14	32.704
	11	236.255	0.0776068				7	57.168	0.956812				3	189.07	0.175686				9	35.918	0.697672				15	53.021	0.237793
	12	18.335					8	54.699					4	33.217					10	25.059					16	12.608
	13	217.864	0.0716456				9	137.791	0.445196				5	19.722	1.16809				11	233.362	0.303486				17	248.077	0.302817
	14	15.609					10	61.344					6	23.037					12	70.822					18	75.122
	15	93.69	0.159868				11	47.352	0.46129				7	151.586	0.23293				13	51.539	0.451212			41	1	80.494	0.300718
	16	14.978					12	21.843					8	35.309					14	23.255					2	24.206
	17	114.214	0.150866				13	66.783	0.514323				9	10.963	1.54693			61	1	179.596	0.211157				3	178.1	0.905671
	18	17.231					14	34.348					10	16.959					2	37.923					4	161.3
13	1	84.831	0.148814				15	41	0.56978				11	22.795	0.730906				3	238.322	0.321661				5	251.476	0.509432
	2	12.624					16	23.361					12	16.661					4	76.659					6	128.11
	3	159.223	0.0938369			84	1	107.862	0.466188			23	1	44.993	0.198809				5	203.439	0.111331				7	118.22	0.262316
	4	14.941					2	50.284					2	8.945					6	22.649					8	31.011
	5	132.228	0.161501				3	127.813	0.269143				3	65.198	0.21085				7	248.96	0.368039				9	178.5	0.16944
	6	21.355					4	34.4					4	13.747					8	91.627					10	30.245
	7	173.759	0.106274				5	169.502	0.21782				5	52.596	0.183778			62	1	117.987	1.74058			42	1	35.696	0.245154
	8	18.466					6	36.921					6	9.666					2	205.366					2	8.751
14	1	107.63	0.287104				7	33.63	0.903449				7	67.439	0.18086				3	46.645	0.592497				3	27.732	1.01172
	2	30.901					8	30.383					8	12.197					4	27.637					4	28.057
	3	224.294	0.268072				9	117.366	0.898088				9	227.116	0.111916				5	32.63	3.26531				5	120.231	0.292845
	4	60.127					10	105.405					10	25.418					6	106.547					6	35.209
	5	138.095	0.139433				11	54.642	0.94722				11	36.568	0.558548				7	91.259	0.332504				7	96.692	0.166539
	6	19.255					12	51.758					12	20.425					8	30.344					8	16.103
	7	121.755	0.212796			85	1	199.633	0.241168				13	142.197	0.211924			63	1	130.903	0.500867				9	59.272	0.222989
	8	25.909					2	48.145					14	30.135					2	65.565					10	13.217
	9	167.617	0.228497				3	125.01	0.87961			26	1	27.34	0.55289				3	19.076	1.82449			43	1	34.28	0.583926
	10	38.3					4	109.96					2	15.116					4	34.804					2	20.017
15	1	69.217	0.140067				5	164.018	0.316673				3	41.919	0.343758				5	214.484	0.276958				3	168.391	0.271873
	2	9.695					6	51.94					4	14.41					6	59.403					4	45.781
	3	163.799	0.212584				7	36.378	1.25763			44	1	44.019	0.425089			65	1	236.695	0.554059				5	22.164	0.583965
	4	34.821					8	45.75					2	18.712					2	131.143					6	12.943
	5	187.059	0.243265				9	247.938	0.576656				3	52.828	0.0960854				3	44.88	0.681417				7	93.974	0.403963
	6	45.505					10	142.975					4	5.076					4	30.582					8	37.962
16	1	186.606	0.202448			86	1	115.29	0.298144				5	25.229	0.337865				5	35.913	0.198675				9	234.233	0.18307
	2	37.778					2	34.373					6	8.524					6	7.135					10	42.881
	3	130.294	0.20288				3	21.606	0.806119				7	13.247	0.310334				7	121.043	0.494816			44	1	82.198	0.180832
	4	26.434					4	17.417					8	4.111					8	59.894					2	14.864
	5	55.159	0.144618				5	94.125	0.51523			47	1	235.325	0.111416				9	19.97	1.82063				3	60.427	0.341884
	6	7.977					6	48.496					2	26.219					10	36.358					4	20.659
	7	82.398	0.208379				7	46.957	0.402006				3	219.72	0.171118				11	31.86	2.05085				5	48.42	0.283395
	8	17.17					8	18.877					4	37.598					12	65.34					6	13.722
	9	155.205	0.0989143				9	34.061	0.396348				5	15.681	0.433965				1	205.663	0.198125				7	228.583	0.400091
	10	15.352					10	13.5					6	6.805					2	40.747					8	91.454
	11	117.386	0.104885				11	39.188	0.521537				7	21.473	0.293578										9	247.598	0.202114
	12	12.312					12	20.438					8	6.304											10	50.043
17	1	154.476	0.375074			87	1	56.298	0.313031				9	53.942	0.210337									45	1	80.277	0.193642
	2	57.94					2	17.623					10	11.346											2	15.545
	3	214.11	0.425328				3	85	0.302871			48	1	207.05	0.178										3	63.629	0.562857
	4	91.067					4	25.744					2	36.855											4	35.814
18	1	109.006	0.114278				5	79.578	0.214406				3	68.066	0.296976										5	80.94	0.718063
	2	12.457					6	17.062					4	20.214											6	58.12
	3	228.985	0.258117				7	193.804	0.247436				5	86.277	0.170648										7	235.045	0.246178
	4	59.105					8	47.954					6	14.723											8	57.863
	7	211.573	0.140656				9	143.125	0.248356				7	83.761	0.118528									46	1	220.439	0.184105
	8	29.759					10	35.546					8	9.928											2	40.584
19	1	92.449	0.110623				11	184.239	0.335032			49	1	76.037	0.220656										3	38.12	0.532817
	2	10.227					12	61.726					2	16.778											4	20.311
	3	196.438	0.137377			88	1	190.906	0.235676				3	47.573	0.125428										5	85.397	0.276485
	4	26.986					2	44.992					4	5.967											6	23.611
21	1	183.681	0.0841568				3	109.912	0.48638				5	96.916	0.11381										7	31.616	0.596122
	2	15.458					4	53.459					6	11.03											8	18.847
	3	232.323	0.228079			35	1	55.828	0.487802			51	1	142.294	0.0446611									47	1	79.431	0.341642
	4	52.988					2	27.233					2	6.355											2	27.137
	5	196.067	0.150678				3	212.159	0.270255				3	137.5	0.0464509										3	175.242	0.217105
	6	29.543					4	57.337					4	6.387											4	38.046
	7	145.962	0.123902			36	1	47.819	0.921036				5	25.382	0.372153										5	146.523	0.368761
	8	18.085					2	44.043					6	9.446											6	54.032
22	1	89.93	0.160536				3	21.02	1.14343				7	190.942	0.0474175										7	67.016	0.259058
	2	14.437					4	24.035					8	9.054											8	17.361
	3	198.189	0.213064				5	23.266	1.64098			53	1	68.823	0.293013										9	63.961	0.358687
	4	42.227					6	38.179					2	20.166											10	22.942
	5	138.118	0.150487				7	164.389	0.282276				3	219.469	0.112713										11	70.936	0.114187
	6	20.785					8	46.403					4	24.737											12	8.1
	7	58.081	0.302164				9	26.187	0.567304				5	78.373	0.22116									48	1	134.678	0.0409866
	8	17.55					10	14.856					6	17.333											2	5.52
23	1	65.132	0.176964				11	9.142	1.78506				7	39.264	0.500407										3	156.299	0.301921
	2	11.526					12	16.319					8	19.648											4	47.19
	3	187.312	0.355733			37	1	135.829	0.358289			54	1	34.695	0.207609										5	67.114	0.580669
	4	66.633					2	48.666					2	7.203											6	38.971
	5	160.083	0.143932				3	56.034	0.844933				3	69.503	0.205617									49	1	59.976	0.430972
	6	23.041					4	47.345					4	14.291											2	25.848
	7	214.244	0.19974			38	1	160.915	0.192686				5	216.281	0.13587										3	113.985	0.160863
	8	42.793					2	31.006					6	29.386											4	18.336
	9	190.026	0.37398				3	69.371	0.385017				7	213.31	0.0295814										5	84.879	0.214128
	10	71.066					4	26.709					8	6.31											6	18.175
	11	209.452	0.185599				5	195.227	0.386494				9	219.49	0.175051										7	215.682	0.176329
	12	38.874					6	75.454					10	38.422											8	38.031
	13	98.31	0.216112																						9	135.366	0.0829603
	14	21.246																							10	11.23
24	1	191.833	0.255295
	2	48.974
	3	245.599	0.218067
	4	53.557
	5	246.07	0.157614
	6	38.784
	7	95.733	0.1746
	8	16.715
	9	58.869	0.103739
	10	6.107
	11	52.865	0.177528
	12	9.385
25	1	68.633	0.124823
	2	8.567
	3	75.899	0.117367
	4	8.908
CHS CTRL		Mean RFP/YFP pair	Ratio YFP/RFP	Average		CHS gRNA1		Mean RFP/YFP pair	Ratio YFP/RFP	Average		CHS gRNA2		Mean RFP/YFP pair	Ratio YFP/RFP	Average		CHS gRNA3		Mean RFP/YFP pair	Ratio YFP/RFP	Average		CHS gRNA4		Mean RFP/YFP pair	Ratio YFP/RFP	Average		CHS gRNA5		Mean RFP/YFP pair	Ratio YFP/RFP	Average
Image						Image						Image						Image						Image						Image
1	1	124.515	0.123897	0.158061		38	1	72.797	0.129552	0.448914		69	1	241.118	0.660038	0.720418		109	1	35.244	0.362672	0.356356		146	1	147.307	0.142295	0.411366		178	1	38.466	0.757162	0.181184
	2	15.427					2	9.431					2	159.147					2	12.782					2	20.961					2	29.125
	3	62.261	0.0942805				3	68.486	0.344173				3	251.587	0.93262				3	104.576	0.103303				3	48.127	2.93068				3	149.084	0.0894395
	4	5.87					4	23.571					4	234.635					4	10.803					4	141.045					4	13.334
	5	128.638	0.246902				5	176.084	0.273409				5	154.214	0.630345				5	146.608	0.0936511				5	165.045	0.0608077				5	228.488	0.150446
	6	31.761					6	48.143					6	97.208					6	13.73					6	10.036					6	34.375
	7	191.201	0.126417				7	61.493	0.296522				7	118.109	0.271918				7	194.074	0.176871				7	126.598	0.119986				7	104.954	0.245355
	8	24.171					8	18.234					8	32.116					8	34.326					8	15.19					8	25.751
	9	169.834	0.108058				9	61.762	0.358894				9	179.56	0.205569				9	50.112	0.141922				9	175.458	1.44868				9	254.352	0.147952
	10	18.352					10	22.166					10	36.912					10	7.112					10	254.183					10	37.632
	11	48.743	0.0980243				11	106.21	0.283523				11	238.763	0.660672				11	162.817	0.0714667				11	53.731	0.292196				11	52.098	0.178721
	12	4.778					12	30.113					12	157.744					12	11.636					12	15.7					12	9.311
	13	69.42	0.110328				13	63.311	0.683041				13	191.304	0.391644				13	52.067	0.213936				13	68.854	0.45749				13	57.598	0.171134
	14	7.659					14	43.244					14	74.923					14	11.139					14	31.5					14	9.857
	15	207.91	0.0480448				15	248.642	0.124943				15	125.451	0.241345				15	30.005	0.924346			147	1	31.481	0.576157				15	71.525	0.149346
	16	9.989					16	31.066					16	30.277					16	27.735					2	18.138					16	10.682
2	1	222.956	0.051176			34	1	119.616	0.310067				1	51.865	0.476024				17	47.266	0.295032				3	26.789	0.517936				17	80.443	0.129819
	2	11.41					2	37.089					2	24.689					18	13.945					4	13.875					18	10.443
	3	165.899	0.0983852				3	161.272	0.289424				3	190.728	0.354379			110	1	56.467	0.302442				5	164.007	0.289116				19	103.217	0.09543
	4	16.322					4	46.676					4	67.59					2	17.078					6	47.417					20	9.85
	5	43.609	0.113096			35	1	219.227	0.181912				5	196.993	0.265527				3	36.537	0.512111				7	154.741	0.460776			179	1	100.763	0.339321
	6	4.932					2	39.88					6	52.307					4	18.711					8	71.301					2	34.191
	7	45.896	0.119662				3	150.459	0.935517				7	205.589	0.266109				5	30.222	0.391371				9	104.24	0.209229				3	49.026	0.523539
	8	5.492					4	140.757					8	54.709					6	11.828					10	21.81					4	25.667
	9	72.862	0.308103				5	252.13	0.306156				9	251.209	0.646008				7	98.902	0.662029			148	1	61.486	0.386413				5	199.408	0.0989679
	10	22.449					6	77.191					10	162.283					8	65.476					2	23.759					6	19.735
	11	190.114	0.156553				7	93.339	0.334994				11	84.967	0.523921				9	204.794	0.105511				3	86.685	0.230386				7	169.99	0.0908995
	12	29.763					8	31.268					12	44.516					10	21.608					4	19.971					8	15.452
	13	169.384	0.141743				9	249.74	0.859025			70	1	168.162	0.140692				11	220.789	0.126243				5	91.047	1.36609				9	180.103	0.635625
	14	24.009					10	214.533					2	23.659					12	27.873					6	124.378					10	114.478
	15	238.337	0.112555				11	246.479	0.32905				3	84.493	0.525049			111	1	69.006	0.281512				7	145.624	0.203703				11	123.85	0.134413
	16	26.826					12	81.104					4	44.363					2	19.426					8	29.664					12	16.647
	17	242.343	0.0865468			36	1	146.26	0.197744				5	66.366	0.554983				3	44.769	0.276821				9	61.387	0.260006				13	60.925	0.118785
	18	20.974					2	28.922					6	36.832					4	12.393					10	15.961					14	7.237
3	1	197.559	0.0542066				3	73.012	0.399537				7	57.031	1.01897				5	94.89	0.26732			149	1	82.044	0.572668				15	73.16	0.146186
	2	10.709					4	29.171					8	58.113					6	25.366					3	46.984					16	10.695
	3	87.169	0.161755				5	62.171	0.604896				9	154.138	0.258483				7	40.411	0.801044				4	65.262	0.719929				17	232.749	0.104692
	4	14.1					6	37.607					10	39.842					8	32.371					5	46.984					18	24.367
	5	94.635	0.0903154				7	122.187	0.663548				11	64.611	1.22987				9	235.4	0.174945				6	49.286	0.585339				19	92.906	0.130121
	6	8.547					8	81.077					12	79.463					10	41.182					7	28.849					20	12.089
	7	189.956	0.0311967				9	17.816	2.8434				13	169.072	0.365578				11	116.893	0.637532				8	113.615	0.0702988			180	1	148.813	0.117402
	8	5.926					10	50.658					14	61.809					12	74.523					9	7.987					2	17.471
	9	83.301	0.085065				11	244.022	0.313136				15	9.335	9.4601				13	64.5	0.639581			150	1	153.678	0.122802				3	34.938	0.114861
	10	7.086					12	76.412					16	88.31					14	41.253					2	18.872					4	4.013
	11	170.325	0.142962				13	247.811	0.0913963			72	1	224.062	0.375472				15	113.102	0.301613				3	45.055	0.160981				5	48.637	0.318071
	12	24.35					14	22.649					2	84.129					16	34.113					4	7.253					6	15.47
	13	169.863	0.127644				15	240.091	0.273192				3	177.984	0.232937				17	111.202	0.348006				5	86.773	0.164222				7	44.567	0.382974
	14	21.682					16	65.591					4	41.459					18	38.699					6	14.25					8	17.068
	15	248.973	0.180337				17	45.531	0.754695				5	252.974	0.72953				19	191.254	0.438542				7	182.3	0.206709				9	123.35	0.0818646
	16	44.899					18	34.362					6	184.552					20	83.873					8	37.683					10	10.098
	17	215.855	0.071914				19	29.105	0.676791				7	38.483	0.672739				21	161.986	0.269974			151	1	205.43	0.184277				11	107.329	0.0809287
	18	15.523					20	19.698					8	25.889					22	43.732					2	37.856					12	8.686
4	1	50.455	0.131939			37	1	62.015	0.881013				9	61.574	1.03099				23	164.93	0.147741				3	198.972	0.554304				13	254.438	0.127135
	2	6.657					2	54.636					10	63.482					24	24.367					4	110.291					14	32.348
5	1	141.86	0.235281				3	35.004	0.230202				11	81.062	0.36176				25	84.257	0.061621				5	77.162	0.473303				15	67.261	0.150979
	2	33.377					4	8.058					12	29.325					26	5.192					6	36.521					16	10.155
	3	215.357	0.131233				5	227.286	0.224708				13	58.333	0.272882				27	34.375	0.158313				7	173.598	0.264853				17	84.905	0.190036
	4	28.262					6	51.073					14	15.918					28	5.442					8	45.978					18	16.135
	5	186.376	0.277557				7	164.945	0.178999				15	228.366	0.462481			112	1	66.605	0.20578				9	68.185	0.573381			181	1	36.472	0.152062
	6	51.73					8	29.525					16	105.615					2	13.706					10	39.096					2	5.546
6	1	96.565	0.303102				9	72.287	0.490406				17	224.665	0.237874				3	57.493	0.3243				11	65.836	0.511741				3	221.105	0.101585
	2	29.269					10	35.45					18	53.442					4	18.645					12	33.691					4	22.461
	3	182.951	0.154178				11	43.615	0.0762811				19	124.853	0.494285				5	30.384	0.343832			152	1	113.163	0.440586				5	152.737	0.181089
	4	28.207					12	3.327					20	61.713					6	10.447					2	49.858					6	27.659
	5	214.27	0.172539				13	77.973	0.448399				21	32.225	0.638107				7	99.862	0.211121				3	235.023	0.186365				7	73.36	0.0570747
	6	36.97					14	34.963					22	20.563					8	21.083					4	43.8					8	4.187
	7	175.888	0.0391897				15	241.505	0.986555				23	26.755	0.422164				9	63.237	0.265351				5	120.786	0.101576				9	113.62	0.263448
	8	6.893					16	238.258					24	11.295					10	16.78					6	12.269					10	29.933
	9	228.949	0.155336			39	1	74.398	0.20807				25	229.75	0.665049				11	76.97	0.120826				7	238.444	0.483803				11	33.865	0.0874059
	10	35.564					2	15.48					26	152.795					12	9.3					8	115.36					12	2.96
	11	234.815	0.163597				3	60.154	0.221714				27	116.564	0.456153				13	80.533	0.141582				9	110.035	0.366774				13	75.146	0.151053
	12	38.415					4	13.337					28	53.171					14	11.402					10	40.358					14	11.351
	13	186.167	0.146976				5	182.719	0.268998				29	245.234	0.378867				15	193.145	0.213549				11	68.932	0.189448				15	172.545	0.168872
	14	27.362					6	49.151					30	92.911					16	41.246					12	13.059					16	29.138
	15	142.161	0.217859				7	198.972	0.321141			73	1	198.857	0.376783				17	251.085	0.420109			153	1	116.413	0.0841229				17	101.751	0.074869
	16	30.971					8	63.898					2	74.926					18	105.483					2	9.793					18	7.618
7	1	64.866	0.42503				9	129.452	0.514075				3	210.095	0.361803				19	175.014	0.18378				3	246.285	0.283001				19	52.86	0.190276
	2	27.57					10	66.548					4	76.013					20	32.164					4	69.699					20	10.058
	3	163.729	0.165982				11	89.295	0.280699				5	60.2	1.04676				21	203.687	0.679857			154	1	67.924	0.274336				21	188.953	0.0778395
	4	27.176					12	25.065					6	63.015					22	138.478					2	18.634					22	14.708
	5	152.532	0.140856				13	89.354	0.18749				7	71.485	1.25664			113	1	200.465	0.598209				3	86.724	0.367753				23	87.528	0.550875
	6	21.485					14	16.753					8	89.831					2	119.92					4	31.893					24	48.217
	7	157.11	0.139062				15	102.732	0.498287				9	57.622	0.456406				3	58.28	0.156966				5	175.07	0.833821				25	32.305	0.131868
	8	21.848					16	51.19					10	26.299					4	9.148					6	145.977					26	4.26
	9	214.801	0.071685				17	96.279	0.403982				11	239.824	0.452177				5	28.337	0.245051				7	56.247	0.179761			182	1	123.705	0.395578
	10	15.398					18	38.895					12	108.443					6	6.944					8	10.111					2	48.935
	11	228.656	0.0767791			40	1	120.487	0.524455				13	96.923	1.23214				7	72.017	0.380049				9	220.19	0.263613				3	69.95	0.156397
	12	17.556					2	63.19					14	119.423					8	27.37					10	58.045					4	10.94
	13	190.214	0.107773				3	177.104	0.102301				15	106.103	2.10884				9	38.716	0.373799			155	1	93.497	0.365028				5	216.991	0.10558
	14	20.5					4	18.118					16	223.754					10	14.472					2	34.129					6	22.91
	15	110.854	0.0996987				5	52.365	0.363182			74	1	132.997	0.192478				11	244.949	0.162426				3	103.342	0.285034				7	89.924	0.108191
	16	11.052					6	19.018					2	25.599					12	39.786					4	29.456					8	9.729
8	1	151.356	0.17694				7	206.591	0.308087				3	171.821	0.252001			114	1	123.305	0.140651				5	84.652	0.13559				9	55.493	0.14236
	2	26.781					8	63.648					4	43.299					2	17.343					6	11.478					10	7.9
	3	75.224	0.374575				9	234.54	0.20258				5	195.46	0.111061				3	177.287	0.145081				7	95.907	0.375979				11	63.26	0.123
	4	28.177					10	47.513					6	21.708					4	25.721					8	36.059					12	7.781
	5	62.322	0.398816				11	140.832	0.204385				7	139.68	0.26376				5	48.868	0.47702			156	1	205.132	0.258707				13	50.368	0.118766
	6	24.855					12	28.784					8	36.842					6	23.311					2	53.069					14	5.982
	7	88.871	0.0571277				13	206.54	0.157548				9	53.787	0.303419				7	121.099	0.52832				3	199.28	0.316033				15	92.007	0.374482
	8	5.077					14	32.54					10	16.32					8	63.979					4	62.979					16	34.455
9	1	151.356	0.17694				15	82.169	0.450048			75	1	245.913	0.243151				9	82.796	0.305244				5	89.429	0.445829				17	185.048	0.263926
	2	26.781					16	36.98					2	59.794					10	25.273					6	39.87					18	48.839
	3	75.224	0.374575				17	74.796	0.295243				3	224.542	0.287621				11	102.764	0.206132				7	33.319	0.583931			183	1	117.19	0.0461899
	4	28.177					18	22.083					4	64.583					12	21.183					8	19.456					2	5.413
	7	88.871	0.0571277				19	38.491	1.08358				5	173.734	0.15819				13	212.668	0.189215				9	120.604	0.427308				3	114.847	0.0437103
	8	5.077					20	41.708					6	27.483					14	40.24					10	51.535					4	5.02
10	1	226.485	0.214959			41	1	192.207	0.369669				7	82.196	0.308494				15	191.149	0.429932				11	56.49	0.109506				5	98.551	0.0670922
	2	48.685					2	71.053					8	25.357					16	82.181					12	6.186					6	6.612
	3	157.906	0.214216				3	110.238	0.366643				9	71.461	1.07156				17	200.008	0.771919				13	44.667	0.150469				7	73.949	0.083206
	4	33.826					4	40.418					10	76.575					18	154.39					14	6.721					8	6.153
	5	125.038	0.135327				5	70.082	0.468408				11	51.257	0.297793				19	137.743	0.249936			157	1	219.223	0.0998207				9	173.503	0.103047
	6	16.921					6	32.827					12	15.264					20	34.427					2	21.883					10	17.879
	7	146.16	0.0987411				7	23.547	0.176753			76	1	202.393	0.299813				21	23.237	1.32595				3	152.833	0.103191				11	44.015	0.208202
	8	14.432					8	4.162					2	60.68					22	30.811					4	15.771					12	9.164
	9	74.3	0.28428				9	252.747	0.254864				3	90.722	0.367673				23	14.068	1.34276				5	116.495	0.0775827				13	69.753	0.397345
	10	21.122					10	64.416					4	33.356					24	18.89					6	9.038					14	27.716
	11	71.682	0.241134			42	1	21.758	1.97946				5	12.694	3.46006			115	1	136.832	0.329024				7	252.055	0.609546			184	1	89.403	0.144212
	12	17.285					2	43.069					6	43.922					2	45.021					8	153.639					2	12.893
	13	255	0.0899608				3	230.088	0.133106				7	208.964	0.199321				3	94.228	0.291336			158	1	80.012	0.836924				3	203.67	0.0699661
	14	22.94					4	30.626					8	41.651					4	27.452					2	66.964					4	14.25
	15	97.576	0.128208				5	49.952	0.284873				9	62.949	0.550176				5	133.086	0.281983				3	52.596	0.353126				5	133.41	0.0619219
	16	12.51					6	14.23					10	34.633					6	37.528					4	18.573					6	8.261
	17	155.046	0.145763				7	43.636	0.497067				11	200.639	0.396722				7	58.163	0.410656				5	47.352	0.65898				7	126.025	0.414204
	18	22.6					8	21.69					12	79.598					8	23.885					6	31.204					8	52.2
	19	185.183	0.162796				9	27.004	0.888905				13	213.603	0.138486				9	223.003	0.120519				7	78.519	0.535654				9	180.138	0.0981026
	20	30.147					10	24.004					14	29.581					10	26.876					8	42.059					10	17.672
	21	88.067	0.184609				11	71.956	0.653177			77	1	32.129	1.1325				11	171.796	0.231705				9	174.253	0.625969				11	94.2	0.072155
	22	16.258					12	47					2	36.386					12	39.806					10	109.077					12	6.797
	23	202.666	0.27909				13	63.445	0.696351				3	11.858	1.34036				13	51.01	0.657106				11	202.524	0.0958849			185	1	170.322	0.113056
	24	56.562					14	44.18					4	15.894					14	33.519					12	19.419					2	19.256
	25	247.971	0.0839574				15	93.924	0.639336				5	56.442	0.343946				15	46.363	0.615059				13	62.062	0.397796				3	164.482	0.108158
	26	20.819					16	60.049					6	19.413					16	28.516					14	24.688					4	17.79
11	1	28.237	0.209725				17	48.559	0.49515			78	1	45.972	0.406204				17	197.043	0.11772			159	1	218.443	0.201595				5	188.892	0.171288
	2	5.922					18	24.044					2	18.674					18	23.196					2	44.037					6	32.355
	3	26.689	0.215182			43	1	57.799	0.353674				3	94.752	0.354473				19	184.211	0.105813				3	187.55	0.138907				7	163.925	0.650401
	4	5.743					2	20.442					4	33.587					20	19.492					4	26.052					8	106.617
	5	158.382	0.150137				3	46.355	0.36324				5	92.17	0.55875				21	67.252	0.125379				5	159.042	0.102445				9	94.344	0.537013
	6	23.779					4	16.838					6	51.5					22	8.432					6	16.293					10	50.664
	7	191.611	0.0701212				5	143.825	0.149411				7	251.801	0.85591				23	38.032	0.130154				7	248.464	0.275557				11	132.05	0.151814
	8	13.436					6	21.489					8	215.519					24	4.95					8	68.466					12	20.047
	9	52.145	0.150868			44	1	87.048	0.419343				9	179.613	0.416774			116	1	64.652	0.468648				9	35.91	0.673823				13	230.276	0.169818
	10	7.867					2	36.503					10	74.858					2	30.299					10	24.197					14	39.105
	11	46.479	0.0815422				3	47.539	0.295673				11	218.972	0.316876				3	100.729	0.130062				11	24.312	0.60357				15	117.809	0.087939
	12	3.79					4	14.056					12	69.387					4	13.101					12	14.674					16	10.36
	13	230.141	0.099917				5	134.853	0.17221				13	44.731	0.887461				5	176.517	0.891523			160	1	91.561	0.121908			186	1	98.429	0.176096
	14	22.995					6	23.223					14	39.697					6	157.369					2	11.162					2	17.333
	15	99.774	0.0726843				7	102.056	0.332043				15	191.185	0.132699				7	58.62	0.579922				3	80.191	0.162113				3	203.828	0.160616
	16	7.252					8	33.887					16	25.37					8	33.995					4	13					4	32.738
	17	131.695	0.0625612				9	78.471	0.180793			79	1	254.99	0.291098				9	200.561	0.250113				5	78.977	0.151069				5	162.221	0.0760198
	18	8.239					10	14.187					2	74.227					10	50.163					6	11.931					6	12.332
12	1	231.125	0.113579				11	31.713	0.618958				3	225.363	0.736794			117	1	97.678	0.366347				7	76.497	0.669673				7	79.922	0.39003
	2	26.251					12	19.629					4	166.046					2	35.784					8	51.228					8	31.172
	3	165.392	0.127322				13	54.296	0.585992				5	236.634	0.799403				3	61.069	0.339468				9	199.102	1.08424				9	61.508	0.379967
	4	21.058					14	31.817					6	189.166					4	20.731					10	215.875					10	23.371
	5	138.86	0.189875				15	39.105	0.57632				7	87.161	0.398332				5	200.18	0.179913				11	229.373	0.991376				11	198.139	0.0879231
	6	26.366					16	22.537					8	34.719					6	36.015					12	227.395					12	17.421
	7	35.454	0.387911				17	33.679	0.565634				9	42.28	0.431457				7	23.363	2.35073				13	122.299	0.199078			187	1	87.619	0.10153
	8	13.753					18	19.05					10	18.242					8	54.92					14	24.347					2	8.896
	9	97.489	0.211132				19	152.702	1.35512			80	1	36.555	0.487594			118	1	109.267	0.111653				15	42.983	1.51223				3	108.885	0.131552
	10	20.583					20	206.93					2	17.824					2	12.2					16	65					4	14.324
	11	75.898	0.132428				21	112.097	0.244699				3	60.871	0.800085				3	156.266	0.515883				17	25.9	1.63803				5	198.563	0.156832
	12	10.051					22	27.43					4	48.702					4	80.615					18	42.425					6	31.141
	13	140.834	0.213862			45	1	29.433	0.208032				5	188.73	0.460134				5	104.716	0.0846385				19	178.935	0.233973				7	186.141	0.256811
	14	30.119					2	6.123					6	86.841					6	8.863					20	41.866					8	47.803
	15	141.437	0.0665385				3	23.649	1.69948				7	173.712	0.350442				7	75.784	0.279149			161	1	245.528	0.21198				9	230	0.150574
	16	9.411					4	40.191					8	60.876					8	21.155					2	52.047					10	34.632
	17	175.718	0.0842657				5	82.26	0.229966				9	49.615	0.673264				9	66.846	0.147234				3	203.731	0.449352				11	204.58	0.121033
	18	14.807					6	18.917					10	33.404					10	9.842					4	91.547					12	24.761
	19	134.633	0.092585				7	248.328	0.197239				11	90.055	0.417922				11	110.397	0.181862				5	247.272	0.185411			188	1	167.209	0.122984
	20	12.465					8	48.98					12	37.636					12	20.077					6	45.847					2	20.564
13	1	213.189	0.172837				9	184.317	0.175138				13	66.34	1				13	68.609	0.122928				7	78.079	2.13805				3	216.49	0.139909
	2	36.847					10	32.281					14	66.34					14	8.434					8	166.937					4	30.289
	3	218.168	0.206799				11	174.009	0.0893115				15	80.538	0.687613				15	59.376	0.129362				9	62.983	0.458822				5	156	0.122628
	4	45.117					12	15.541					16	55.379					16	7.681					10	28.898					6	19.13
	5	186.889	0.342835				13	142.415	0.458365			81	1	179.2	0.297578			119	1	202.402	0.154317				11	95.869	0.643169				7	88.133	0.146495
	6	64.072					14	65.278					2	53.326					2	31.234					12	61.66					8	12.911
	7	88.087	0.293971			46	1	79.658	0.262911				3	95.644	0.440498				3	177.364	0.0868609				13	88.856	0.469603				9	131.293	0.0532016
	8	25.895					2	20.943					4	42.131					4	15.406					14	41.727					10	6.985
	9	177.182	0.0639625				3	96.208	0.728671				5	123.32	0.159885				5	104.56	0.197112				15	10.911	1.90404				11	185.696	0.152798
	10	11.333					4	70.104					6	19.717					6	20.61					16	20.775					12	28.374
	11	159.2	0.0622487				5	58.106	0.857915				7	184.596	0.127316				7	174.034	0.303785				17	244.019	0.229064			189	1	183.467	0.280824
	12	9.91					6	49.85					8	23.502					8	52.869					18	55.896					2	51.522
14	1	96.461	0.153471				7	137.539	0.196795			82	1	12.368	5.47801				9	177.193	0.274294				19	219.821	0.198985				3	189.588	0.288552
	2	14.804					8	27.067					2	67.752					10	48.603					20	43.741					4	54.706
	3	78.8	0.335876				9	127.547	0.223816				3	47.508	0.641408			120	1	185.341	0.0594364			163	1	201.079	0.300016				5	59.124	0.0683479
	4	26.467					10	28.547					4	30.472					2	11.016					2	60.327					6	4.041
	5	178.407	0.0874181				11	78.746	0.428974				5	118.084	0.276117				3	213.062	0.205621				3	73.898	0.447806				7	218.547	0.152896
	6	15.596					12	33.78					6	32.605					4	43.81					4	33.092					8	33.415
	7	128.785	0.17742				13	78.49	0.174787				7	154.405	0.404624				5	143.049	0.250054				5	223.81	0.824052				9	187.131	0.166578
	8	22.849					14	13.719					8	62.476					6	35.77					6	184.431					10	31.172
	9	113.882	0.235191			47	1	66.686	0.459092				9	44.653	0.702842				7	238.259	0.303002			164	1	183.658	0.245326				11	141.532	0.206271
	10	26.784					2	30.615					10	31.384					8	72.193					2	45.056					12	29.194
	11	126.873	0.0958596				3	136.118	0.0441676				11	234.531	0.639037			121	1	195.93	0.350401				3	60.46	0.626232			190	1	154.094	0.112542
	12	12.162					4	6.012					12	149.874					2	68.654					4	37.862					2	17.342
15	3	209.885	0.143912				5	175.864	0.457024				13	52.826	0.339587				3	189.098	0.137907				5	194.505	0.104727				3	121.158	0.117615
	4	30.205					6	80.374					14	17.939					4	26.078					6	20.37					4	14.25
	5	234.438	0.207872				7	182.851	0.444838			83	1	222.323	0.931384				5	151.821	0.0966862				7	216.307	0.17563				5	215.13	0.10918
	6	48.733					8	81.339					2	207.068					6	14.679					8	37.99					6	23.488
16	1	127.494	0.0436099				9	55.175	0.314943				3	232.472	0.239151				7	193.174	0.116812				9	42.507	0.852989				7	202.311	0.110918
	2	5.56					10	17.377					4	55.596					8	22.565					10	36.258					8	22.44
	3	119.496	0.0435328				11	159.108	0.212397				5	103.917	0.211496				9	189.171	0.55583				11	201.355	0.204485				9	163.644	0.147589
	4	5.202					12	33.794					6	21.978					10	105.147					12	41.174					10	24.152
	5	90.764	0.196036				13	149.692	0.290583				7	28.244	1.45033			122	1	49.5	0.0855152				13	209.104	0.351428			191	1	189.545	0.064391
	6	17.793					14	43.498					8	40.963					2	4.233					14	73.485					2	12.205
	7	84.706	0.181014			48	1	77.932	0.212044				9	30.869	1.59788				3	227.096	0.240453				15	116.526	0.445549				3	214.096	0.245441
	8	15.333					2	16.525					10	49.325					4	54.606					16	51.918					4	52.548
	9	138.31	0.164804				3	81.042	0.248464				11	34.318	1.36972				5	179.778	0.0565586				17	248.142	0.882821				5	166.902	0.152185
	10	22.794					4	20.136					12	47.006					6	10.168					18	219.065					6	25.4
	11	65.538	0.504776				5	44.399	0.548391				13	96.203	0.51092				7	35.051	0.552281			165	1	138.152	0.26376				7	131.025	0.173249
	12	33.082					6	24.348					14	49.152					8	19.358					2	36.439					8	22.7
	13	67.212	0.180399				7	204.552	0.157407				15	57.02	1.1832				9	71.319	0.349234				3	155.819	0.162548				9	89.829	0.100669
	14	12.125					8	32.198					16	67.466					10	24.907					4	25.328					10	9.043
	15	151.494	0.0625041				9	33.717	1.54708				17	78.715	0.605793			123	1	93.633	0.266904				5	96.006	0.16123			192	1	85.067	0.256186
	16	9.469					10	52.163					18	47.685					2	24.991					6	15.479					2	21.793
17	1	178.138	0.0575116				11	206.596	0.300775				19	31.751	0.975245				3	118.385	0.507919				7	76.563	0.307707				3	70.324	0.151413
	2	10.245					12	62.139					20	30.965					4	60.13					8	23.559					4	10.648
	3	245.247	0.151447				13	104.265	0.530686				21	50.833	0.614758				5	46.781	0.617259				9	96.555	0.352048				5	115.713	0.0986579
	4	37.142					14	55.332					22	31.25					6	28.876					10	33.992					6	11.416
	5	68.351	0.169186				15	36.254	1.28684				23	39.717	0.823023				7	106.099	0.12428			166	1	102.422	0.422263				7	50.649	0.507453
	6	11.564					16	46.653					24	32.688					8	13.186					2	43.249					8	25.702
	7	137.883	0.185469				17	106.214	0.57933			84	1	184.258	0.268129			124	1	103.819	0.263642				3	176.794	0.242604				9	88.642	0.113253
	8	25.573					18	61.533					2	49.405					2	27.371					4	42.891					10	10.039
	9	181.691	0.12092				19	57.343	0.277889				3	163.173	0.367628				3	118.608	0.261542				5	130.639	0.255934				11	169.451	0.0971785
	10	21.97					20	15.935					4	59.987					4	31.021					6	33.435					12	16.467
18	1	207.329	0.100777			49	1	116.078	0.749746				5	44.904	0.970292				5	53.318	0.123167				7	220.228	0.32999				13	77.445	0.0588934
	2	20.894					2	87.029					6	43.57					6	6.567					8	72.673					14	4.561
	3	212.215	0.117386				3	93.412	0.24226				7	139.42	0.407768				7	76.276	0.200404				9	91.342	0.259224				15	45.227	0.232649
	4	24.911					4	22.63					8	56.851					8	15.286					10	23.678					16	10.522
	5	66.051	0.232396				5	67.088	0.280453				9	231.543	0.759967				9	130.966	0.724936				11	97.812	0.345612				17	73.62	0.11922
	6	15.35					6	18.815					10	175.965					10	94.942					12	33.805					18	8.777
19	1	217.73	0.209764				7	254.601	0.869894				11	98.635	1.2195				11	35.316	1.8928
	2	45.672					8	221.476					12	120.285					12	66.846
	3	237.778	0.213111				9	58.117	0.600685				13	72.981	0.579493			125	1	51.235	0.17326
	4	50.673					10	34.91					14	42.292					2	8.877
	5	246.664	0.134483				11	244.09	0.144598				15	215.599	0.484678				3	244.289	0.358068
	6	33.172					12	35.295					16	104.496					4	87.472
20	1	197.344	0.0666907				13	199.808	0.195668				17	47.035	2.62694				5	54.201	1.18904
	2	13.161					14	39.096					18	123.558					6	64.447
	3	162.007	0.22246				15	128.926	0.148713				19	120.68	0.731903			126	1	42.203	1.18901
	4	36.04					16	19.173					20	88.326					2	50.18
	5	229.948	0.166368				17	205.623	0.145835				1	22.477	0.749967				3	66.997	0.303655
	6	38.256					18	29.987					2	16.857					4	20.344
	7	250.757	0.127709				19	121.5	0.458461										5	42.053	0.181129
	8	32.024					20	55.703											6	7.617
	9	76.614	0.154658																7	144.413	0.340925
	10	11.849																	8	49.234
	11	70.915	0.156737																9	151.087	0.157697
	12	11.115																	10	23.826
																			11	236.133	0.320599
																			12	75.704
F3H Control		Mean RFP/YFP pair	Ratio YFP/RFP	Average		F3H gRNA1		Mean RFP/YFP pair	Ratio YFP/RFP	Average		F3H gRNA2		Mean RFP/YFP pair	Ratio YFP/RFP	Average		F3H gRNA3		Mean RFP/YFP pair	Ratio YFP/RFP	Average
Image						Image						Image						Image
209	1	88.383	0.0723442	0.122987		239	1	33.941	0.124775	0.185464		258	1	221.756	0.187923	0.272209		287	1	101.969	0.107935	0.130936
	2	6.394					2	4.235					2	41.673					2	11.006
	3	71.988	0.0768878				3	252.627	0.137369				3	237.355	0.0965432				3	109.61	0.369081
	4	5.535					4	34.703					4	22.915					4	40.455
	5	227.751	0.20835				5	94.167	0.927671				5	63.133	0.0762359				5	240.978	0.0707077
	6	47.452					6	87.356					6	4.813					6	17.039
	7	97.96	0.186076				7	92.77	0.0538967				7	71.202	0.190683				7	65.076	0.0659383
	8	18.228					8	5					8	13.577					8	4.291
	9	230.373	0.126317				9	251.742	0.0781157				9	202.82	0.183488				9	212.977	0.0761819
	10	29.1					10	19.665					10	37.215					10	16.225
	11	131.67	0.097395				11	212.426	0.0922674				11	210.369	0.0631177				11	50.462	0.281063
	12	12.824					12	19.6					12	13.278					12	14.183
	13	134.716	0.112288			240	1	103.344	0.17166				13	109.597	0.0728943			288	1	29.489	0.117603
	14	15.127					2	17.74					14	7.989					2	3.468
	15	180.573	0.0967033				3	245.213	0.425051				15	229.567	0.180466				3	106.894	0.0349879
	16	17.462					4	104.228					16	41.429					4	3.74
	17	249.461	0.0696502			241	1	111.619	0.175508				17	47.42	0.360818				5	186.081	0.0670299
	18	17.375					2	19.59					18	17.11					6	12.473
	19	206.43	0.0409049				3	87.693	0.0743047				19	57.153	0.0808357				7	54.029	0.184956
	20	8.444					4	6.516					20	4.62					8	9.993
	21	230.448	0.0448171				5	103.007	0.0814993			259	1	142.363	0.0818331				9	243.626	0.233879
	22	10.328					6	8.395					2	11.65					10	56.979
	23	233.61	0.0583323			242	1	127.167	0.0822069				3	100.494	0.0871793				11	221.939	0.134307
	24	13.627					2	10.454					4	8.761					12	29.808
	25	231.606	0.0608231				3	152.808	0.112396				5	71.8	0.200557				13	83.658	0.178871
	26	14.087					4	17.175					6	14.4					14	14.964
210	1	174.083	0.0761246				5	134.182	0.12141				7	67.477	1.30295				15	68.393	0.068662
	2	13.252					6	16.291					8	87.919					16	4.696
	5	153.704	0.157348			243	1	231.139	0.104552				9	55.879	0.164803				17	40.239	0.0766669
	6	24.185					2	24.166					10	9.209					18	3.085
	7	236.503	0.0808108				3	216.313	0.108052				11	231.299	0.107208			289	1	78.175	0.0572306
	8	19.112					4	23.373					12	24.797					2	4.474
	9	102.568	0.217144				5	197.415	0.0959248			260	1	83.697	0.10863				3	99.413	0.0695784
	10	22.272					6	18.937					2	9.092					4	6.917
	11	146.669	0.0570536				7	167	0.0988503				3	169.662	0.0775483				5	198.802	0.338573
	12	8.368					8	16.508					4	13.157					6	67.309
	13	94.637	0.0505828				9	35.245	0.211548				5	236.728	0.0931575				7	136.733	0.0455852
	14	4.787					10	7.456					6	22.053					8	6.233
211	1	101.719	0.0863261			244	1	85.656	0.169679				7	237.011	0.240664				9	127.978	0.0437888
	2	8.781					2	14.534					8	57.04					10	5.604
	3	108.906	0.380172				3	253.167	0.373639				9	213.68	0.0864845				11	95.944	0.85996
	4	41.403					4	94.593					10	18.48					12	82.508
	5	101.03	0.283144				5	247.305	0.305344				11	182.34	0.0835143				13	177.548	0.0726789
	6	28.606					6	75.513					12	15.228					14	12.904
	7	102.977	0.0618973				7	223.989	0.125466				13	201.181	0.0685254				15	118.678	0.0533292
	8	6.374					8	28.103					14	13.786					16	6.329
	9	117.078	0.0602504				9	139.289	0.103691			261	1	76.857	0.455287				17	106.706	0.102365
	10	7.054					10	14.443					2	34.992					18	10.923
	13	84.861	0.11348				11	195.088	0.0912511				3	150.098	0.0520127				19	96.473	0.0937672
	14	9.63					12	17.802					4	7.807					20	9.046
	15	156.761	0.0901564			245	1	201.289	0.231751				5	118.484	0.491138				21	58.212	0.148165
	16	14.133					2	46.649					6	58.192					22	8.625
	17	184.454	0.0417231				3	223.248	0.0761485				7	209.656	0.178998			290	1	137.125	0.170633
	18	7.696					4	17					8	37.528					2	23.398
	19	215.265	0.0925418				5	161.017	0.067527			262	1	141.315	0.182323				3	225.877	0.0442055
	20	19.921					6	10.873					2	25.765					4	9.985
212	1	238.14	0.112392				7	224.162	0.130763				3	56.287	0.149964				5	248.298	0.288142
	2	26.765					8	29.312					4	8.441					6	71.545
	3	108.837	0.0772807				9	212.679	0.0889227				5	155.323	0.153442				7	55.083	0.27317
	4	8.411					10	18.912					6	23.833					8	15.047
	5	238.085	0.166264				11	66.491	0.456979				7	133.611	0.136486			291	1	96.41	0.514667
	6	39.585					12	30.385					8	18.236					2	49.619
	7	192.949	0.238975				13	149.533	0.467897				9	195.628	0.0375151				3	101.684	0.32067
	8	46.11					14	69.966					10	7.339					4	32.607
	9	73.914	0.125186				15	225.371	0.112956			263	1	117.22	0.0921771			292	1	189.299	0.060629
	10	9.253					16	25.457					2	10.805					2	11.477
	11	67.664	0.173416				17	198.834	0.0395355				3	100.654	0.103811				3	91.622	0.0780271
	12	11.734					18	7.861					4	10.449					4	7.149
	13	71.039	0.0765354			246	1	118.176	0.030243				5	165.348	0.0786221				5	73.054	0.0843349
	14	5.437					2	3.574					6	13					6	6.161
	15	65.709	0.0880549				3	249.935	0.102575				7	242.123	0.145195				7	250.732	0.0765519
	16	5.786					4	25.637					8	35.155					8	19.194
213	1	128.205	0.510269				5	141.014	0.165317				9	68.152	0.343365				9	222.212	0.0608338
	2	65.419					6	23.312					10	23.401					10	13.518
	3	133.364	0.149583			247	1	107.237	0.0424107				11	168.453	0.437137				11	112.929	0.271117
	4	19.949					2	4.548					12	73.637					12	30.617
	5	228.907	0.156286				3	236.877	0.052369				13	200.977	0.0875573				13	51.512	0.183045
	6	35.775					4	12.405					14	17.597					14	9.429
	7	129.703	0.0683793				5	99.42	0.10698				15	83.612	0.213522				15	246.108	0.0555244
	8	8.869					6	10.636					16	17.853					16	13.665
	9	81.153	0.0626348				7	63.682	0.321865				17	58.271	0.191433			293	1	90.4	0.146759
	10	5.083					8	20.497					18	11.155					2	13.267
218	1	122.197	0.174047				9	72.962	0.275417				19	252.308	0.101388				3	188.162	0.0707316
	2	21.268					10	20.095					20	25.581					4	13.309
	3	204.396	0.0420165				11	57.643	0.0865153			264	1	78.95	0.0824699				5	233.065	0.101989
	4	8.588					12	4.987					2	6.511					6	23.77
	5	82.588	0.0534218			248	1	245.186	0.131598				3	172.42	0.178158				7	93.719	0.0623566
	6	4.412					2	32.266					4	30.718					8	5.844
	7	55.616	0.0697821				3	40.202	0.14263				5	240.377	0.243863				9	130.699	0.127315
	8	3.881					4	5.734					6	58.619					10	16.64
	9	133.32	0.172405			249	1	236.975	0.0742104				7	92.709	0.955528				11	71.045	0.13027
	10	22.985					2	17.586					8	88.586					12	9.255
	11	228.375	0.147516				3	86.445	0.238417				9	181.972	0.0644495				13	51.706	0.148861
	12	33.689					4	20.61					10	11.728					14	7.697
	13	59.888	0.269119				5	239.459	0.070367				11	234.816	0.151795				15	52.155	0.146736
	14	16.117					6	16.85					12	35.644					16	7.653
214	1	156.073	0.0667829				7	214.819	0.148427				13	87.712	0.0779939			294	1	204.603	0.0610011
	2	10.423					8	31.885					14	6.841					2	12.481
	3	200.675	0.0723957				9	68.831	0.310587				15	82.626	0.0792487				3	241.194	0.109509
	4	14.528					10	21.378					16	6.548					4	26.413
	5	64.038	0.206986				11	37.212	0.350451				17	227.203	0.176965				5	237.172	0.0476152
	6	13.255					12	13.041					18	40.207					6	11.293
	7	57.155	0.124014			251	1	114.5	0.126847				19	172.641	0.208821				7	205.422	0.151254
	8	7.088					2	14.524					20	36.051					8	31.071
	9	45.508	0.232596				3	121.58	0.0787959				21	86.24	0.103919				9	103.236	0.251443
	10	10.585					4	9.58					22	8.962					10	25.958
	11	224.43	0.142878				5	221.042	0.113173				23	103.541	0.302479			295	1	87.168	0.0649091
	12	32.066					6	25.016					24	31.319					2	5.658
	13	203.486	0.0857258			252	1	194.489	0.355624			265	1	82.093	0.368826				3	90.76	0.0388938
	14	17.444					2	69.165					2	30.278					4	3.53
	15	195.826	0.106227				3	253.532	0.0493863				3	201.662	0.20042				5	174.056	0.0262502
	16	20.802					4	12.521					4	40.417					6	4.569
215	1	128.637	0.117859				5	249.109	0.076597				5	201.464	0.0634803				7	237.724	0.0338712
	2	15.161					6	19.081					6	12.789					8	8.052
	3	150.362	0.292487				7	232.079	0.224592				7	72.896	0.288082				9	169.76	0.0334885
	4	43.979					8	52.123					8	21					10	5.685
	5	52.542	0.0739028			253	1	137.26	0.235531				9	139.623	0.100521				11	243.466	0.0708148
	6	3.883					2	32.329					10	14.035					12	17.241
	7	154.093	0.295276				3	129.03	0.238363				11	151.412	0.889104				13	104.7	0.0472397
	8	45.5					4	30.756					12	134.621					14	4.946
	9	143.026	0.0418595				5	254.167	0.492389				13	230.042	0.573626				15	60.944	0.0705894
	10	5.987					6	125.149					14	131.958					16	4.302
	11	150.653	0.0387447				7	165.558	0.246663				15	161.207	0.134653				17	150.961	0.0788879
	12	5.837					8	40.837					16	21.707					18	11.909
	13	226.218	0.0309436				9	189.414	0.380299				17	126.647	0.506787				19	109.34	0.200174
	14	7					10	72.034					18	64.183					20	21.887
	15	59.77	0.398344				11	158.887	0.108102				19	105	0.201867			296	1	182.723	0.0616179
	16	23.809					12	17.176					20	21.196					2	11.259
	17	149.602	0.291453				13	242.646	0.412708			266	1	167.328	0.112725				3	240.063	0.0726643
	18	43.602					14	100.142					2	18.862					4	17.444
216	1	85.612	0.103362			254	1	190.212	0.142047				3	206.092	0.0923471				5	131.53	0.0696799
	2	8.849					2	27.019					4	19.032					6	9.165
	3	154.554	0.0452334				3	120.987	0.287113				5	212.486	0.137731				7	209.289	0.0715279
	4	6.991					4	34.737					6	29.266					8	14.97
	5	160.33	0.0800536				5	150.377	0.366512				7	221.668	0.164264				9	117.681	0.0367264
	6	12.835					6	55.115					8	36.412					10	4.322
	7	90.166	0.0399374				7	159.208	0.197327			267	1	66.456	0.093024				11	248.151	0.0406688
	8	3.601					8	31.416					2	6.182					12	10.092
	9	222.539	0.0369373				9	120.406	0.095477				3	202.88	0.0648659			297	1	225.73	0.270934
	10	8.22					10	11.496					4	13.16					2	61.158
217	1	233.527	0.127882				11	166.754	0.0421099				5	98.825	0.154941				3	229.786	0.0649822
	2	29.864					12	7.022					6	15.312					4	14.932
	3	183.689	0.120007			255	1	89.742	0.41694				7	87.514	0.0529515				5	178.548	0.0310729
	4	22.044					2	37.417					8	4.634					6	5.548
	5	118.56	0.0913462				3	62.493	0.157394			268	1	253.845	0.132947				7	161.02	0.0277295
	6	10.83					4	9.836					2	33.748					8	4.465
	7	99.749	0.192694				5	250.455	0.254189				3	205.089	0.513143				9	84.475	0.324131
	8	19.221					6	63.663					4	105.24					10	27.381
	9	61.984	0.325713				7	90.696	0.254818				5	148.071	0.426485			298	1	175.517	0.0689392
	10	20.189					8	23.111					6	63.15					2	12.1
219	1	169.402	0.0497279				9	58.391	0.184669				7	217.879	0.211186				3	249.945	0.462518
	2	8.424					10	10.783					8	46.013					4	115.604
	3	75.409	0.0589187			256	1	184.515	0.0454109			269	1	188.01	0.24579				5	75.15	0.0594677
	4	4.443					2	8.379					2	46.211					6	4.469
	5	241.644	0.124005				3	244.729	0.0694891				3	57.872	0.139809			299	1	115.579	0.0478028
	6	29.965					4	17.006					4	8.091					2	5.525
	7	101.848	0.122732				5	100.429	0.130759				5	241.104	0.125469				3	95.805	0.0831063
	8	12.5					6	13.132					6	30.251					4	7.962
	9	94.892	0.0982907				7	177.389	0.131756				7	245.972	0.235669				5	137.676	0.0815465
	10	9.327					8	23.372					8	57.968					6	11.227
	11	49.079	0.342957				9	120.327	0.0581748				9	238.495	0.123977				7	48.324	0.653071
	12	16.832					10	7					10	29.568					8	31.559
220	1	79.964	0.0607273				11	232.773	0.0653555			270	1	233.142	0.25647				9	209.096	0.0761708
	2	4.856					12	15.213					2	59.794					10	15.927
	3	54.89	0.0729823				13	246.506	0.180916				3	57.048	0.376963				11	112.935	0.0597777
	4	4.006					14	44.597					4	21.505					12	6.751
	5	76.356	0.159215				15	237.686	0.12787				5	205.529	0.409752				13	106.454	0.153522
	6	12.157					16	30.393					6	84.216					14	16.343
	7	99.378	0.105889			257	1	197.129	0.0572975				7	241.565	0.222102			300	1	238.759	0.058402
	8	10.523					2	11.295					8	53.652					2	13.944
	9	99.558	0.122722				3	55.707	0.091353				9	248.612	0.23231				3	189.582	0.0915013
	10	12.218					4	5.089					10	57.755					4	17.347
	11	158.364	0.0358794				5	63.871	0.762662				11	214.098	0.220539				5	59.659	0.3197
	12	5.682					6	48.712					12	47.217					6	19.073
221	1	82.954	0.0663862				7	48.877	0.108415			271	1	235.695	0.229606			301	1	55.74	0.105544
	2	5.507					8	5.299					2	54.117					2	5.883
	3	183.668	0.060005				9	241.838	0.370198				3	252.155	0.293764				3	86.06	0.0485824
	4	11.021					10	89.528					4	74.074					4	4.181
	5	251.316	0.304075										5	217.647	0.209619				5	119.272	0.0744684
	6	76.419											6	45.623					6	8.882
	7	215.181	0.0693184										7	238.963	0.131167				7	104.129	0.0892739
	8	14.916											8	31.344					8	9.296
	9	217.773	0.0607376										9	249.054	0.384836				9	213.863	0.0521128
	10	13.227											10	95.845					10	11.145
	11	133.394	0.0641183									272	1	65.921	0.320975			302	1	231.951	0.151562
	12	8.553											2	21.159					2	35.155
	13	182.093	0.0488432										3	126.734	0.65815				3	229.473	0.0502107
	14	8.894											4	83.41					4	11.522
	15	138.952	0.0511328										5	34.323	1.02136				5	63.475	0.174478
	16	7.105											6	35.056					6	11.075
222	1	192.862	0.0732285										7	66.28	0.524653				7	58.329	0.0991788
	2	14.123											8	34.774					8	5.785
	3	99.032	0.0562142										9	44.136	0.413699				9	58.9	0.100458
	4	5.567											10	18.259					10	5.917
	5	65.222	0.0953973									273	1	125.928	1.27817			303	1	113.901	0.0385247
	6	6.222											2	160.957					2	4.388
	7	241.749	0.0783954										3	91.267	0.869098				3	234.609	0.135366
	8	18.952											4	79.32					4	31.758
	9	125.816	0.0645705										5	199.921	0.359442				5	217.007	0.12119
	10	8.124											6	71.86					6	26.299
	11	47.981	0.190784									274	1	243.708	0.11643				7	236.241	0.11277
	12	9.154											2	28.375					8	26.641
	13	166.513	0.0564701										3	254.577	0.426582				9	236.106	0.194959
	14	9.403											4	108.598					10	46.031
	15	179.063	0.102478										5	29.257	2.3215				11	218.882	0.198367
	16	18.35											6	67.92					12	43.419
	17	61.068	0.141089										7	138.189	0.224714				13	229.329	0.239176
	18	8.616											8	31.053					14	54.85
	19	47	0.161447																15	205.135	0.0461647
	20	7.588																	16	9.47
																			17	241.502	0.0521404
																			18	12.592
																			19	193.568	0.0535626
																			20	10.368
																			21	229.403	0.0603523
																			22	13.845
FLS1 Control		Mean RFP/YFP pair	Ratio YFP/RFP	Average		FLS1 gRNA1		Mean RFP/YFP pair	Ratio YFP/RFP	Average		FLS1 gRNA2		Mean RFP/YFP pair	Ratio YFP/RFP	Average		FLS1 gRNA3		Mean RFP/YFP pair	Ratio YFP/RFP	Average		FLS1 gRNA4		Mean RFP/YFP pair	Ratio YFP/RFP	Average		FLS1 gRNA5		Mean RFP/YFP pair	Ratio YFP/RFP	Average		FLS1 gRNA6		Mean RFP/YFP pair	Ratio YFP/RFP	Average
Image						Image						Image						Image						Image						Image						Image
75	1	66.494	0.0971516	0.158324		179	1	22.491	0.45725	0.288051		209	1	243.369	0.768644	0.504922		233	1	188	0.121846	0.114675		252	1	204.018	0.139762	0.530803		277	1	201.38	0.233141	0.252622		296	1	156.531	0.133609	0.168585
	2	6.46					2	10.284					2	187.064					2	22.907					2	28.514					2	46.95					2	20.914
	3	31.979	0.0938116				3	33.1	0.23997				3	62.98	0.495888				3	240.592	0.0380146				3	242.269	1.03623				3	248.677	0.420296				3	62.061	0.126714
	4	3					4	7.943					4	31.231					4	9.146					4	251.047					4	104.518					4	7.864
76	1	105.571	0.245531				5	27.517	0.251263				5	239.595	0.286371				5	226.014	0.0920695				5	237.051	1.01398				5	169.261	0.115591				5	34.941	0.128703
	2	25.921					6	6.914					6	68.613					6	20.809					6	240.364					6	19.565					6	4.497
	3	211.29	0.255743			180	1	87.355	0.174392				7	168.782	0.303492				7	234.269	0.0762628				7	143.18	0.634865				7	206.791	0.111117				7	227.476	0.0689435
	4	54.036					2	15.234					8	51.224					8	17.866					8	90.9					8	22.978					8	15.683
77	1	21.428	0.159744				3	122.237	0.141577				9	252.702	0.16206				9	129.045	0.147096				9	232.597	0.289385				9	93.775	0.112887				9	163.459	0.0535731
	2	3.423					4	17.306					10	40.953					10	18.982					10	67.31					10	10.586					10	8.757
	3	37.303	0.176232				5	235.873	0.0534949			210	1	141.129	0.264198				11	242.158	0.1316				11	86.095	0.158836				11	85	0.270365			297	1	205.863	0.0721985
	4	6.574					6	12.618					2	37.286					12	31.868					12	13.675					12	22.981					2	14.863
						181	1	170.816	0.109925				3	95.039	0.303612				13	184.39	0.110651				13	214.23	0.0966485			278	1	208.403	0.194877				3	225.739	0.109441
							2	18.777					4	28.855					14	20.403					14	20.705					2	40.613					4	24.705
	7	26.128	0.171655				3	193.787	0.0971118				5	83.469	0.906157				15	231.933	0.0753493			253	1	55.101	0.269233				3	84.084	0.269481				5	152.368	0.124449
	8	4.485					4	18.819					6	75.636					16	17.476					2	14.835					4	22.659					6	18.962
78	1	101.664	0.311772				5	253.93	0.820159				7	157.897	0.114214				17	96.74	0.0728344				3	82.75	0.0398792				5	30.374	1.60489				7	250.752	0.186611
	2	31.696					6	208.263					8	18.034					18	7.046					4	3.3					6	48.747					8	46.793
	3	100.929	0.267376			182	1	219.767	0.120145				9	148.449	0.22145				19	94.692	0.0682951				5	82.961	0.297803				7	212.263	0.816021				9	122.919	0.260261
	4	26.986					2	26.404					10	32.874					20	6.467					6	24.706					8	173.211					10	31.991
	5	224.733	0.11952				3	114.643	0.165261			211	1	158.685	0.0734285			234	1	243.393	0.08158				7	247.713	0.337483				9	159.771	0.154258				11	56.108	0.160957
	6	26.86					4	18.946					2	11.652					2	19.856					8	83.599					10	24.646					12	9.031
79	1	51.921	0.170509				5	103.341	0.143447				3	206.369	0.470545				3	178.082	0.0988365				9	251.115	0.143842				11	138.529	0.0321088				13	175.725	0.241201
	2	8.853					6	14.824					4	97.106					4	17.601					10	36.121					12	4.448					14	42.385
	3	159.012	0.237869			183	1	55.493	0.220929				5	185.248	0.325385				5	181.675	0.0887904			254	1	107.562	0.0753519			279	1	90.955	0.187642			298	1	200.275	0.107467
	4	37.824					2	12.26					6	60.277					6	16.131					2	8.105					2	17.067					2	21.523
	5	41.593	0.29666				3	54.09	0.200444				7	237.937	0.155726				7	84.854	0.166286				3	249.32	0.570215				3	145.883	0.167806				3	109.945	0.256301
	6	12.339					4	10.842					8	37.053					8	14.11					4	142.166					4	24.48					4	28.179
80						184	1	33.301	0.683883				9	155.176	0.0899044				9	65.521	0.0786771				5	228.913	1.1039				5	70.77	0.119811				5	233.582	0.0629843
							2	22.774					10	13.951					10	5.155					6	252.697					6	8.479					6	14.712
							3	108.694	2.05969				11	87.935	0.341411			235	1	60.529	0.124734				7	117.977	2.14912				7	248.908	0.40153				7	84.532	0.175827
							4	223.876					12	30.022					2	7.55					8	253.547					8	99.944					8	14.863
	5	120.119	0.266977				5	73.111	0.109573			212	1	80.754	0.374396				3	118.388	0.15347				9	236.372	1.07781			280	1	133.013	0.163811				9	132.677	0.0925556
	6	32.069					6	8.011					2	30.234					4	18.169					10	254.763					2	21.789					10	12.28
	7	52.438	0.350528				7	31.015	0.389747				3	47.699	0.558439				5	244.576	0.0220545				11	208.889	0.0914122				3	67.699	0.599758				11	70.282	0.334467
	8	18.381					8	12.088					4	26.637					6	5.394					12	19.095					4	40.603					12	23.507
							9	39.457	0.349494				5	72.75	0.105141				7	221.952	0.0389409			255	1	65.873	0.582773				5	254.502	0.15526				13	163.079	0.0993445
							10	13.79					6	7.649					8	8.643					2	38.389					6	39.514					14	16.201
81	3	87.264	0.0732261				11	59.132	0.240952			213	1	134.882	1.18661			236	1	77.032	0.0477334				3	100.052	0.880142				7	172.206	0.0682845				15	241.267	0.0757128
	4	6.39					12	14.248					2	160.052					2	3.677					4	88.06					8	11.759					16	18.267
	5	201.354	0.113079				13	66.531	0.0730487				3	80.436	0.171677				3	131.659	0.0672875				5	229.263	0.223643				9	180.393	0.0408109			299	1	154.778	0.0750688
	6	22.769					14	4.86					4	13.809					4	8.859					6	51.273					10	7.362					2	11.619
	7	63.884	0.125008				15	33.226	0.265545			214	1	214.697	1.08666				5	188.676	0.0562181				7	244.832	0.290967				11	110.66	0.727074				3	235.18	0.141224
	8	7.986					16	8.823					2	233.303					6	10.607					8	71.238					12	80.458					4	33.213
	9	112.306	0.102149			186	1	69.374	0.15317				3	27.457	0.553265				7	89.688	0.159575				9	233.151	0.205961				13	207.424	0.298336				5	248.656	0.315894
	10	11.472					2	10.626					4	15.191					8	14.312					10	48.02					14	61.882					6	78.549
83	1	34.596	0.333478				3	43.287	0.242197				5	35.918	1.73632				9	240.792	0.117965				11	59.612	3.54159				15	95.976	0.140691				7	112.33	0.153663
	2	11.537					4	10.484					6	62.365					10	28.405					12	211.121					16	13.503					8	17.261
	3	235.553	0.252839				5	72.762	0.162791				7	232.98	0.248365			237	1	157.548	0.0417206				13	65.174	1.89993				17	238.005	0.201399				9	71.298	0.22204
	4	59.557					6	11.845					8	57.864					2	6.573					14	123.826					18	47.934					10	15.831
85	1	237.197	0.0479559			187	1	37.663	0.813557				9	110.869	0.243621				3	56.618	0.0722738				15	169.923	0.517428				19	112.293	0.162619			300	1	203.752	0.138575
	2	11.375					2	30.641					10	27.01					4	4.092					16	87.923					20	18.261					2	28.235
	3	208.216	0.0807335				3	54.551	0.288812				11	82.864	0.259799				5	99.922	0.0639399				17	32.089	1.27972			281	1	155.481	0.13922				3	204.068	0.0468716
	4	16.81					4	15.755					12	21.528					6	6.389					18	41.065					2	21.646					4	9.565
86	1	218.972	0.113645				5	14.108	0.86015				13	33.264	0.113997			238	1	108.058	0.0752189			256	1	119.118	0.18621				3	193.146	0.500735				5	217.724	0.0605813
	2	24.885					6	12.135					14	3.792					2	8.128					2	22.181					4	96.715					6	13.19
	3	65.609	0.0984621			188	1	119.246	0.0896047				15	75.667	1.71887				3	100.301	0.0495907				3	226.637	0.25224				5	131.145	0.20581				7	215.872	0.252274
	4	6.46					2	10.685					16	130.062					4	4.974					4	57.167					6	26.991					8	54.459
	5	143.941	0.105675				3	12.471	0.899527				17	38.963	1.57793				5	42.026	0.0957978				5	46.496	0.0873624				7	83.519	0.389361				9	152.058	0.0871115
	6	15.211					4	11.218					18	61.481					6	4.026					6	4.062					8	32.519					10	13.246
	7	199.363	0.274429			189	1	50.133	0.25554				19	82.826	0.067189			239	1	209.059	0.0928111				7	232.207	1.09816				9	110.294	0.253459			301	1	82.638	0.115262
	8	54.711					2	12.811					20	5.565					2	19.403					8	255					10	27.955					2	9.525
87	1	99.057	0.0903823				3	124.06	0.065154				21	78.558	0.0695664				3	181.239	0.0242994				9	25.007	2.69648				11	79.325	0.485912				3	45.91	0.374472
	2	8.953					4	8.083					22	5.465					4	4.404					10	67.431					12	38.545					4	17.192
	3	37.19	0.326593				5	20.75	0.408048			215	1	116.396	0.124394				5	66.754	0.127288				11	212.555	0.0501235				13	91.009	0.244338				5	27.289	0.214079
	4	12.146					6	8.467					2	14.479					6	8.497					12	10.654					14	22.237					6	5.842
158	1	199.483	0.0953866			190	1	62	0.125661				3	63.593	0.378894				7	139.839	0.142721				13	82.564	0.316663				15	90.243	0.64743				7	113.666	0.254034
	2	19.028					2	7.791					4	24.095					8	19.958					14	26.145					16	58.426					8	28.875
	3	88.526	0.193966				3	65.845	0.138097				5	28.559	1.08075				9	238.312	0.161876				1	187	0.176925			282	1	195	0.273574				9	45.833	0.259573
	4	17.171					4	9.093					6	30.865					10	38.577					2	33.085					2	53.347					10	11.897
	5	232.54	0.100297				5	49.528	0.188197				7	159.598	0.0221619				11	133.792	0.313404				3	228.667	0.0334416				3	234.708	0.83099				11	172.027	0.146651
	6	23.323					6	9.321					8	3.537					12	41.931					4	7.647					4	195.04					12	25.228
	7	206.377	0.0942595				7	80.245	0.200249			216	1	206.786	0.157656				13	40.391	0.461439				5	138.855	0.413208				5	79.5	0.128931				13	78.943	0.166753
	8	19.453					8	16.069					2	32.601					14	18.638					6	57.376					6	10.25					14	13.164
	9	102.5	0.0962927				9	48.036	0.232721				3	110.517	0.0974963				15	195.707	0.154236				7	232.492	0.20996				7	196.799	0.0908643				15	85.335	0.198313
	10	9.87					10	11.179					4	10.775					16	30.185					8	48.814					8	17.882					16	16.923
159	1	246.356	0.130145			191	1	181.835	0.108043				5	139.318	0.11796			240	1	112.3	0.0802048				9	111.814	0.0699376				9	186.407	0.0536139			302	1	138.833	0.028329
	2	32.062					2	19.646					6	16.434					2	9.007					10	7.82					10	9.994					2	3.933
	3	59.65	0.083202				3	40.975	0.371373				7	70.69	0.416254				3	153.816	0.0744786				11	80.194	0.829937				11	92.281	0.302814				3	21.186	0.345606
	4	4.963					4	15.217					8	29.425					4	11.456					12	66.556					12	27.944					4	7.322
160	1	49.073	0.177226				5	246.736	0.0810218				9	162.394	0.710494				5	236.228	0.0622873				13	88.477	0.395233			283	1	123.804	0.569699				5	36.013	0.23622
	2	8.697					6	19.991					10	115.38					6	14.714					14	34.969					2	70.531					6	8.507
	3	178.454	0.0744225			192	1	128.635	0.232946				11	188.936	0.224616			241	1	241.783	0.063193				15	64.255	0.643078				3	57.138	0.267668				7	93.986	0.188592
	4	13.281					2	29.965					12	42.438					2	15.279					16	41.321					4	15.294					8	17.725
	5	109.103	0.322328				3	104.529	0.364846				13	54.596	0.235622				3	167.255	0.0583421				17	56.935	0.495793				5	142.319	0.260169				9	119.381	0.14024
	6	35.167					4	38.137					14	12.864					4	9.758					18	28.228					6	37.027					10	16.742
	7	110.699	0.299461				5	98.994	0.225448				15	108.403	0.157007				5	253.694	0.124106				19	132.709	0.389243				7	82.49	0.257959				11	126.492	0.148602
	8	33.15					6	22.318					16	17.02					6	31.485					20	51.656					8	21.279					12	18.797
	9	53.324	0.133298				7	133.321	0.151709				17	63.427	0.103978				7	84.165	0.136458				21	190.057	0.612674				9	49.63	0.197522				13	79.491	0.25457
	10	7.108					8	20.226					18	6.595					8	11.485					22	116.443					10	9.803					14	20.236
	11	48.506	0.106997				9	95.196	0.0690785			217	1	238.396	1.05013				9	216.289	0.0780484				23	40.578	0.53948				11	113.429	0.201721			303	1	149.237	0.352299
	12	5.19					10	6.576					2	250.346					10	16.881					24	21.891					12	22.881					2	52.576
161	1	207.845	0.116216			193	1	164.804	0.0592279				3	183.079	1.00048			242	1	168.441	0.0724467				25	108.411	0.316066			284	1	151.667	0.218894				3	189.288	0.114704
	2	24.155					2	9.761					4	183.167					2	12.203					26	34.265					2	33.199					4	21.712
	3	81.732	0.117873				3	249.302	0.127195				5	82.314	0.383276				3	122.336	0.077001				27	35.438	0.306535				3	209.435	0.0333469				5	236.511	0.228827
	4	9.634					4	31.71					6	31.549					4	9.42					28	10.863					4	6.984					6	54.12
	5	145.297	0.167271				5	248.228	0.108312			218	1	235.646	0.289218				5	56.817	0.0763504				29	238.637	1.06558				5	252.057	0.207279				7	93.751	0.0608634
	6	24.304					6	26.886					2	68.153					6	4.338					30	254.287					6	52.246					8	5.706
	7	40.087	0.351036			194	1	213.56	0.175796				3	144.736	0.297901				7	218.426	0.044958				31	156.673	0.357924				7	225.236	0.436147			304	1	185.043	0.0515718
	8	14.072					2	37.543					4	43.117					8	9.82					32	56.077					8	98.236					2	9.543
	9	245.246	0.0919607				3	163.716	0.269778				5	100.803	0.613196				9	83.418	0.10053			258	1	169.164	0.16228				9	55.318	0.301403				3	188.368	0.0666833
	10	22.553					4	44.167					6	61.812					10	8.386					2	27.452					10	16.673					4	12.561
162	1	93.902	0.0727141				5	154.9	0.216701			223	1	166.287	0.216295				11	123.218	0.122961				3	165.24	0.1603				11	216.188	0.355246				5	151.868	0.160745
	2	6.828					6	33.567					2	35.967					12	15.151					4	26.488					12	76.8					6	24.412
	3	89.153	0.268348			195	1	229.159	0.117569				3	145.21	0.265285			243	1	80.107	0.080767				5	205.637	0.590954				13	211.145	0.177025				7	100.196	0.186494
	4	23.924					2	26.942					4	38.522					2	6.47					6	121.522					14	37.378					8	18.686
	5	112.105	0.191553				3	232.967	0.0983959				5	75.98	0.479797				3	101.521	0.081461				7	139.235	0.451445			285	1	135.368	0.324109				9	235.907	0.231774
	6	21.474					4	22.923					6	36.455					4	8.27					8	62.857					2	43.874					10	54.677
	7	66.17	0.171724				5	46.304	0.294208				7	166.55	0.209264				5	22.754	0.344906				9	247.832	0.564689				3	245.785	0.375328				11	119.538	0.309567
	8	11.363					6	13.623					8	34.853					6	7.848					10	139.948					4	92.25					12	37.005
	9	140.526	0.166546				7	39.261	0.231731				9	110.315	0.375307			244	1	217.161	0.0620553				11	218.159	1.0727				5	196.096	0.284488				13	246.798	0.092675
	10	23.404					8	9.098					10	41.402					2	13.476					12	234.02					6	55.787					14	22.872
	11	195.277	0.124787				9	91.767	0.146207			219	1	64.51	0.892141				3	40.92	0.226955				13	176.605	0.35285				7	223.013	0.0836229				15	211.048	0.108165
	12	24.368					10	13.417					2	57.552					4	9.287					14	62.315					8	18.649					16	22.828
163	1	86.163	0.134246			196	1	217.068	0.136109				3	148.366	0.373313				5	62.407	0.0934671				15	187.305	1.27047				9	142.242	0.0234741			305	1	157.686	0.163027
	2	11.567					2	29.545					4	55.387					6	5.833					16	237.966					10	3.339					2	25.707
	3	177.636	0.0370364				3	246.857	0.362181				5	64.633	0.18325				7	65	0.112646				17	181.573	0.195822				11	194.854	0.0653412				3	208.042	0.172432
	4	6.579					4	89.407					6	11.844					8	7.322					18	35.556					12	12.732					4	35.873
	5	208.59	0.0816626				5	250.24	0.151918				7	210.539	0.169798				9	81.72	0.116838			259	1	189.686	0.172675			286	1	210.772	0.0397017				5	53.453	0.196303
	6	17.034					6	38.016					8	35.749					10	9.548					2	32.754					2	8.368					6	10.493
	7	109.803	0.0844512				7	70.004	0.208102			220	1	178.429	0.0769045			245	1	89.282	0.1518				3	112.706	0.102177				3	235.14	0.0776856				7	239.827	0.320802
	8	9.273					8	14.568					2	13.722					2	13.553					4	11.516					4	18.267					8	76.937
	9	86.361	0.138627				9	54.518	0.176877				3	65.5	3.23974				3	250.228	0.504932				5	63.712	1.15967				5	146.667	0.122086				9	220.752	0.0748759
	10	11.972					10	9.643					4	212.203					4	126.348					6	73.885					6	17.906					10	16.529
	11	82.066	0.209721				11	46.525	0.261558				5	63.443	1.35627				5	93.29	0.0811663				7	183.597	0.349913				7	75.407	0.204225			306	1	77.157	0.106095
	12	17.211					12	12.169					6	86.046					6	7.572					8	64.243					8	15.4					2	8.186
	13	72	0.0551528			197	1	82.387	0.099858				7	100.427	1.84945				7	234.099	0.0388212			260	1	224.862	0.406898				9	145.301	0.231671				3	167.849	0.11166
	14	3.971					2	8.227					8	185.735					8	9.088					2	91.496					10	33.662					4	18.742
164	1	60.649	0.239658				3	106.457	0.0524719				9	48.534	0.343141			246	1	119.544	0.101921				3	70.496	0.581224				11	178.559	0.156811				5	70.614	0.141615
	2	14.535					4	5.586					10	16.654					2	12.184					4	40.974					12	28					6	10
	3	233.657	0.0947671			198	1	114.839	0.0834734			221	1	240.293	0.734928				3	81.838	0.0920355				5	98.569	0.330844				13	63.176	0.112606				7	84.864	0.0999599
	4	22.143					2	9.586					2	176.598					4	7.532					6	32.611					14	7.114					8	8.483
	5	122.483	0.0539095				3	87.536	0.212381				3	176.823	1.01666				5	41.99	0.0912598				7	208.689	0.0852225			287	1	44.043	0.162092			307	1	102.796	0.0739523
	6	6.603					4	18.591					4	179.768					6	3.832					8	17.785					2	7.139					2	7.602
	7	247.234	0.11911				5	158.825	0.226665				5	199.62	0.176726			247	1	103.045	0.0753651				9	108.958	0.0497439				3	190.523	0.226319				3	119.014	0.0890399
	8	29.448					6	36					6	35.278					2	7.766					10	5.42					4	43.119					4	10.597
165	1	51.891	0.148523				7	33	0.939818				7	206.821	0.0555553				3	72.576	0.143298				11	106.215	0.261592				5	119.801	0.277969				5	117.575	0.149351
	2	7.707					8	31.014					8	11.49					4	10.4					12	27.785					6	33.301					6	17.56
	3	48.743	0.226986				9	232.494	0.0504228				9	243.983	0.786415				5	58.823	0.342485				13	193.265	0.091077				7	154	0.13961				7	80.467	0.0878
	4	11.064					10	11.723					10	191.872					6	20.146					14	17.602					8	21.5					8	7.065
	5	227.376	0.110007			199	1	150.025	0.243439			222	1	96.683	2.63697				7	212.19	0.0839059			261	1	242.884	0.279018				9	214.186	0.333304			308	1	82.9	0.317443
	6	25.013					2	36.522					2	254.95					8	17.804					2	67.769					10	71.389					2	26.316
166	1	240.93	0.305761				3	87.127	2.90818				3	209.958	0.160851				9	72.69	0.105929				3	205.702	1.19301				11	243.652	0.235266				3	96.453	0.0817393
	2	73.667					4	253.381					4	33.772					10	7.7					4	245.405					12	57.323					4	7.884
	3	170.912	0.0742604			200	1	228.37	0.180834				5	58.984	0.169673			248	1	209.713	0.0258544				5	134.76	1.56189				13	123.512	0.124725				5	77.646	0.498931
	4	12.692					2	41.297					6	10.008					2	5.422					6	210.48					14	15.405					6	38.74
	5	216.136	0.0934134				3	179.34	0.0529107			228	1	124.326	0.184998				3	100.192	0.0851465				7	158.356	0.208751				15	99.224	0.283722				7	250.474	0.163706
	6	20.19					4	9.489					2	23					4	8.531					8	33.057					16	28.152					8	41.004
167	1	181.158	0.159513				5	165.032	0.0731555				3	241.81	1.03729				5	122.843	0.0659053				9	134.437	0.0910464				17	59.38	0.0878579			309	1	37.81	0.220973
	2	28.897					6	12.073					4	250.826					6	8.096					10	12.24					18	5.217					2	8.355
	3	37.294	0.435325				7	210.276	0.0396954				5	104.903	0.243387				7	239.608	0.17269				11	214	0.12714			288	1	84.543	0.434418				3	27.091	0.472408
	4	16.235					8	8.347					6	25.532					8	41.378					12	27.208					2	36.727					4	12.798
	5	228.169	0.138985			201	1	29.844	0.246415				7	91.162	0.299379			249	1	231.538	0.0666759				13	230.087	0.147205				3	207.991	0.11363				5	182.167	0.134124
	6	31.712					2	7.354					8	27.292					2	15.438					14	33.87					4	23.634					6	24.433
168	1	82.847	0.34571				3	87.013	0.267351				9	200.472	1.27096				3	235.344	0.0945722				15	225.967	0.189966				5	171.808	0.302326				7	129	0.0496512
	2	28.641					4	23.263					10	254.792					4	22.257					16	42.926					6	51.942					8	6.405
	3	126.986	0.0360118			202	1	51.684	0.0828883				11	122.315	1.36165				5	134.411	0.208234			262	1	162.211	0.519558				7	140.227	0.0923859				9	56.193	0.170199
	4	4.573					2	4.284					12	166.55					6	27.989					2	84.278					8	12.955					10	9.564
	5	241.568	0.172523				3	98.773	0.103672			225	1	179.214	0.109523				7	118.011	0.240283				3	166.551	0.12993				9	148.806	0.243317				11	77.667	0.190454
	6	41.676					4	10.24					2	19.628					8	28.356					4	21.64					10	36.207					12	14.792
	7	214.094	0.131167				5	44.669	0.159887				3	91.739	0.503319			250	1	54.333	0.0916018				5	207.454	0.495989				11	177.595	0.194673
	8	28.082					6	7.142					4	46.174					2	4.977					6	102.895					12	34.573
169	1	80.549	0.0889769			203	1	181.072	0.0833978				5	89.394	0.214589				3	233.881	0.1149				7	229.371	1.02087				13	175.898	0.335837
	2	7.167					2	15.101					6	19.183					4	26.873					8	234.159					14	59.073
	3	103.853	0.306712				3	125.837	0.566924				7	222.961	0.212019				5	251.311	0.280429				9	174.357	0.323755				15	47.195	0.525034
	4	31.853					4	71.34					8	47.272					6	70.475					10	56.449					16	24.779
	5	113.842	0.344144			204	1	110.489	0.157346				9	230.632	0.0381647				7	87.616	0.15633				11	66.196	0.466599			289	1	67.987	0.420933
	6	39.178					2	17.385					10	8.802					8	13.697					12	30.887					2	28.618
170	1	92.429	0.0744355				3	254.651	0.814004				11	146.774	0.0432297				9	96.981	0.0615688			263	1	241	1.04435				3	139.78	0.0314065
	2	6.88					4	207.287					12	6.345					10	5.971					2	251.689					4	4.39
	3	62.719	0.0738213				5	216.923	0.0325784			227	1	250.306	0.368773				11	218.282	0.0387893				3	88.823	0.378066				5	193.519	0.140555
	4	4.63					6	7.067					2	92.306					12	8.467					4	33.581					6	27.2
	5	121.15	0.145415			205	1	154.986	0.121282				3	122.917	1.04143			251	1	90.296	0.0941348				5	248.348	0.253258				7	44.803	0.231726
	6	17.617					2	18.797					4	128.009					2	8.5					6	62.896					8	10.382
	7	211.286	0.111612				3	62.683	0.214652				5	116.472	0.138488				3	191.189	0.0884047				7	212.119	0.125835			290	1	138.198	0.292161
	8	23.582					4	13.455					6	16.13					4	16.902					8	26.692					2	40.376
	9	217.062	0.0881453				5	56.849	0.329874			229	1	98.608	0.451728				5	65.375	0.177606				9	83.69	0.552611				3	137.214	0.109122
	10	19.133					6	18.753					2	44.544					6	11.611					10	46.248					4	14.973
172	1	189.976	0.0690824				7	51.674	0.280238				3	109.134	0.120146				7	68.762	0.0868794			264	1	70.722	0.682461				5	101.712	0.127546
	2	13.124					8	14.481					4	13.112					8	5.974					2	48.265					6	12.973
	3	74.21	0.082846				9	173.944	0.120142				5	139.055	0.253101				9	162.927	0.0424791				3	130.214	0.883192				7	103.496	0.234676
	4	6.148					10	20.898					6	35.195					10	6.921					4	115.004					8	24.288
	5	192.333	0.0661769			206	1	190.947	0.106967				7	215.994	0.630305				11	76.04	0.144135				5	61.33	0.207761				9	233.483	0.144293
	6	12.728					2	20.425					8	136.142					12	10.96					6	12.742					10	33.69
173	1	98.196	0.126339				3	23.887	0.506803			231	1	82.594	0.442381				13	202.125	0.112005				7	74.769	0.135925			291	1	130.368	0.285898
	2	12.406					4	12.106					2	36.538					14	22.639					8	10.163					2	37.272
	3	91	0.0706923				5	104.534	0.126983				3	221.426	0.208819										9	85.607	0.279276				3	176.165	0.303057
	4	6.433					6	13.274					4	46.238											10	23.908					4	53.388
174	1	187.649	0.0540264				7	46.741	0.592906				5	67.333	0.214605										11	249.576	0.719733				5	123.07	0.162249
	2	10.138					8	27.713					6	14.45											12	179.628					6	19.968
	3	61.85	0.0949394			207	1	232.09	0.30402				7	29.848	0.501039									265	1	90.908	0.239572				7	129.387	0.111665
	4	5.872					2	70.56					8	14.955											2	21.779					8	14.448
175	1	71.34	0.25192				3	213.793	0.236074			232	1	142.146	0.260366										3	110.97	0.425971			292	1	231.464	0.107261
	2	17.972					4	50.471					2	37.01											4	47.27					2	24.827
	3	68.649	0.20564				5	72.716	0.112217				3	104.616	0.197599										5	251.659	0.815822				3	239.024	0.291423
	4	14.117					6	8.16					4	20.672											6	205.309					4	69.657
	5	250.758	0.160888			208	1	46.755	0.102898				5	186.508	0.195868										7	114.115	0.261123				5	207.812	0.204541
	6	40.344					2	4.811					6	36.531											8	29.798					6	42.506
176	1	38.913	0.139105				3	240.554	0.957265				7	72.777	1.25669										9	213.763	0.106454				7	181.71	0.202955
	2	5.413					4	230.274					8	91.458											10	22.756					8	36.879
	3	58.75	0.162911				5	218.936	0.0659736				9	90.526	0.613791									266	1	192.763	0.923149			293	1	130.904	0.134236
	4	9.571					6	14.444					10	55.564											2	177.949					2	17.572
	5	36.5	0.140849																						3	174.613	0.807792				3	236.102	0.243395
	6	5.141																							4	141.051					4	57.466
177	1	251.16	0.191209																						5	175.09	0.234108				5	135.916	0.0324539
	2	48.024																							6	40.99					6	4.411
	3	53.612	0.247724																						7	166.844	0.487078				7	89.343	0.364662
	4	13.281																							8	81.266					8	32.58
178	1	248.623	0.153296																						9	82.165	0.389339				9	156.366	0.103219
	2	38.113																							10	31.99					10	16.14
	3	218.772	0.0664802																						11	253.908	0.169924				11	223.313	0.238598
	4	14.544																							12	43.145					12	53.282
	5	235.32	0.0573899																					269	1	239.432	1.00597				13	114.748	0.266575
	6	13.505																							2	240.862					14	30.589
																									3	235.187	0.117464				15	122.783	0.100185
																									4	27.626					16	12.301
																									5	135.366	0.572012			294	1	77.259	0.460374
																									6	77.431					2	35.568
																									7	194.056	1.20336				3	238.981	0.573648
																									8	233.519					4	137.091
																									9	94.731	0.881982				5	236.639	0.0720211
																									10	83.551					6	17.043
																									11	165.176	0.182181				7	219.909	0.306681
																									12	30.092					8	67.442
																									13	229.394	0.11666				9	148.829	0.0746158
																									14	26.761					10	11.105
																									1	160.859	0.651695				11	214.801	0.412144
																									2	104.831					12	88.529
TT7 CTRL		Mean RFP/YFP pair	Ratio YFP/RFP	Average		TT7 gRNA1		Mean RFP/YFP pair	Ratio YFP/RFP	Average		TT7 gRNA2		Mean RFP/YFP pair	Ratio YFP/RFP	Average		TT7 gRNA3		Mean RFP/YFP pair	Ratio YFP/RFP	Average
Image						Image						Image						Image
1		252.759	0.131445	0.106145		17	1	175.601	1.45011	1.62573		48	1	235.864	0.0708332	0.577141		63	1	87.829	0.41196	0.388083
		33.224					2	254.64					2	16.707					2	36.182
		255	0.170122				3	29.356	6.63881				3	52.265	2.35234				3	25.333	0.364978
		43.381					4	194.889					4	122.945					4	9.246
		42.526	0.11426				5	245.936	0.640829				5	84.919	0.345918				5	53.841	0.33051
		4.859					6	157.603					6	29.375					6	17.795
		44.418	0.169909				7	250.138	0.344662				7	45.828	1.54667			64	1	95.242	0.317202
		7.547					8	86.213					8	70.881					2	30.211
2		135.175	0.0231034				9	92.2	2.60174				9	255	0.182514				3	58.602	0.356984
		3.123					10	239.88					10	46.541					4	20.92
		61.644	0.0811109				11	88.486	2.75658				11	249.508	0.0718815				5	84.41	0.646535
		5					12	243.919					12	17.935					6	54.574
		72.663	0.116263			18	1	8.59	15.9438			49	1	251.527	0.356538				7	97.782	0.307981
		8.448					2	136.957					2	89.679					8	30.115
		76.063	0.0476184				3	72.877	0.324341			51	1	251.527	0.356538			65	1	229.48	0.279253
		3.622					4	23.637					2	89.679					2	64.083
		250.757	0.0690709			19	1	157.672	0.741451				3	99.784	0.603333				3	85.74	0.287229
		17.32					2	116.906					4	60.203					4	24.627
		176.837	0.15192				3	127.331	1.38409				5	77.002	0.16258				5	98.351	0.361715
		26.865					4	176.237					6	12.519					6	35.575
3	1	229	0.0445415			20	1	62.32	3.01834				7	57.65	0.574675			66	1	48.848	0.228443
	2	10.2					2	188.103					8	33.13					2	11.159
	3	227.792	0.103138				3	40.696	2.36883				9	47.795	0.311434				3	83.957	0.238563
	4	23.494					4	96.402					10	14.885					4	20.029
	5	107.349	0.0586964				5	104.443	0.53726			50	1	141.697	0.348243				5	8.12	1.05788
	6	6.301					6	56.113					2	49.345					6	8.59
	7	110.371	0.201837			21	1	47.701	0.449781				3	211.832	0.137831				7	46.188	0.0803672
	8	22.277					2	21.455					4	29.197					8	3.712
4	1	41.938	0.0984787				3	161.021	0.0818589				5	176.931	0.312902				9	60.834	0.126689
	2	4.13					4	13.181					6	55.362					10	7.707
	3	113.936	0.0476671				5	120.971	0.261385				7	169.565	0.315401			67	1	55.623	0.109865
	4	5.431					6	31.62					8	53.481					2	6.111
	5	32.522	0.184029				7	162.469	0.356222				9	76.424	0.357924				3	24.791	0.267355
	6	5.985					8	57.875					10	27.354					4	6.628
5	1	78.392	0.137463			22	1	199.204	0.0722325			52	1	239.906	0.397051			68	1	54.298	0.329404
	2	10.776					2	14.389					2	95.255					2	17.886
	3	109.141	0.125123				3	202.544	0.345278				3	196.593	0.243915				3	52.835	0.383761
	4	13.656					4	69.934					4	47.952					4	20.276
	5	96.049	0.083801				5	27.354	1.27656				5	156.245	0.205146				5	46.497	1.18879
	6	8.049					6	34.919					6	32.053					6	55.275
	7	197.504	0.0662214				7	88	0.672659				7	155.663	0.182272				7	40.014	0.827235
	8	13.079					8	59.194					8	28.373					8	33.101
6	1	102.334	0.0476674				9	110.131	0.323161				9	55.885	0.131788				9	166.531	0.259525
	2	4.878					10	35.59					10	7.365					10	43.219
7	1	77.621	0.230414			23	1	152.573	1.31751				11	193.278	0.0496073				11	205.638	0.0608642
	2	17.885					2	201.017					12	9.588					12	12.516
	3	53.9	0.142096				3	77.056	0.64383			53	1	85.405	1.82023			69	1	39.455	0.119453
	4	7.659					4	49.611					2	155.457					2	4.713
8	1	83.051	0.0581811				5	119.552	0.321944				3	70.93	1.32187				3	18.167	1.09033
	2	4.832					6	38.489					4	93.76					4	19.808
	3	22.991	0.399635				7	107.696	0.152299				5	38.516	0.513683				5	18.864	0.916826
	4	9.188					8	16.402					6	19.785					6	17.295
9	1	148.238	0.0352069				9	43.044	0.748513				7	92.541	0.286143			70	1	47.466	0.196119
	2	5.219					10	32.219					8	26.48					2	9.309
	3	173.966	0.030391				11	41.644	1.75122			54	1	92.986	0.151636			71	1	47.466	0.196119
	4	5.287					12	72.928					2	14.1					2	9.309
	5	233.658	0.0138151				13	52.417	0.885228				3	37.948	1.17998				3	7.558	3.87775
	6	3.228					14	46.401					4	44.778					4	29.308
	7	119.964	0.0380864			24	1	140.741	0.378276				5	47.145	0.75342				5	87.798	0.221862
	8	4.569					2	53.239					6	35.52					6	19.479
10	1	49.496	0.0635001				3	66.275	1.34298				7	34.346	2.4496				7	69.891	0.196592
	2	3.143					4	89.006					8	84.134					8	13.74
	3	77.222	0.0401052				5	86.882	0.465839				9	34.921	4.00229				9	65.464	0.272929
	4	3.097					6	40.473					10	139.764					10	17.867
11	1	105.896	0.212274				7	14.622	7.61674				11	64.213	0.100073			72	1	69.456	0.320966
	2	22.479					8	111.372					12	6.426					2	22.293
	3	234.083	0.163109			25	1	72.634	0.640169				13	69.203	0.354146				3	119.903	0.338157
	4	38.181					2	46.498					14	24.508					4	40.546
	5	239.518	0.150231				3	22.036	10.856			55	1	106.235	0.0852732				5	223.049	0.087223
	6	35.983					4	239.223					2	9.059					6	19.455
	7	254.5	0.0619961				5	32.175	1.5711				3	136.47	1.69782			73	1	47.471	0.614375
	8	15.778					6	50.55					4	231.702					2	29.165
	9	79.424	0.0745367				7	203.512	0.299555				5	52.449	0.803638				3	127.5	0.073098
	10	5.92					8	60.963					6	42.15					4	9.32
	11	77.938	0.0978342				9	49.169	1.24186				7	58.766	1.08956			138	1	154.049	0.109764
	12	7.625					10	61.061					8	64.029					2	16.909
12	1	122.593	0.16576			27	1	188.353	0.901626				9	84.407	0.219342			135	1	154.049	0.109764
	2	20.321					2	169.824					10	18.514					2	16.909
	3	236.643	0.151376				3	240.148	0.99218			56	1	109.333	0.322519				3	45.227	0.420855
	4	35.822					4	238.27					2	35.262					4	19.034
	5	248.702	0.152934			28	1	87.667	0.407109				3	45.773	0.344854				5	63.975	0.174881
	6	38.035					2	35.69					4	15.785					6	11.188
13	1	247.242	0.096626				3	97.204	0.217923				5	119.374	0.820204				7	11.84	0.705574
	2	23.89					4	21.183					6	97.911					8	8.354
	3	106.792	0.140994				5	106.395	1.14004			57	1	127.862	0.276204			136	1	223.189	0.278477
	4	15.057					6	121.295					2	35.316					2	62.153
	5	77.592	0.0643108				7	28.788	1.29683				3	59.678	0.477596				3	149.3	0.109665
	6	4.99					8	37.333					4	28.502					4	16.373
	7	249.234	0.0791264				9	239.936	0.600381				5	30.038	0.798023				5	137.951	0.0789628
	8	19.721					10	144.053					6	23.971					6	10.893
14	1	125.422	0.0747317				11	102.169	1.08913				7	61.222	1.4654			137	1	239.869	0.224631
	2	9.373					12	111.275					8	89.715					2	53.882
	3	60.177	0.151769			29	1	86.616	2.52984				9	30.416	1.05537				3	155.47	0.143906
	4	9.133					2	219.125					10	32.1					4	22.373
	5	176.776	0.0989331				3	62.457	0.551628			58	1	195.028	0.11221				5	69.596	0.214466
	6	17.489					4	34.453					2	21.884					6	14.926
	7	66.678	0.076682				5	39.077	0.909256				3	186.948	0.129277				7	79.622	0.128457
	8	5.113					6	35.531					4	24.168					8	10.228
15	1	147.933	0.0539771				7	126.645	2.00498				5	37.018	0.723486			139	1	72.898	0.713325
	2	7.985					8	253.921					6	26.782					2	52
	3	214.847	0.0465634			30	1	5.781	10.3383				7	37.552	1.4698				3	93.289	0.598613
	4	10.004					2	59.766					8	55.194					4	55.844
	5	211.355	0.0622886				3	87.259	0.323692			59	1	28.664	0.754675				5	225.806	0.199215
	6	13.165					4	28.245					2	21.632					6	44.984
16	1	39.746	0.0743974				5	73.505	3.03062				3	35.066	0.304597				7	163.57	0.15015
	2	2.957					6	222.766					4	10.681					8	24.56
	3	104.097	0.113337				7	205.867	0.224941				5	31.064	0.775013			140	1	116.7	0.160471
	4	11.798					8	46.308					6	24.075					2	18.727
	5	22.509	0.243192			31	1	54.017	3.46352			60	1	250.832	0.157297				3	126.095	1.32408
	6	5.474					2	187.089					2	39.455					4	166.96
	7	118.375	0.214665				3	64.298	0.380167				3	223.533	0.148376				5	240.064	0.174366
	8	25.411					4	24.444					4	33.167					6	41.859
	9	61.535	0.0866336				5	24.986	1.47174				5	124.95	0.155998				7	102.645	0.12778
	10	5.331					6	36.773					6	19.492					8	13.116
	11	49.92	0.0863381				7	56.538	4.17277				7	230.569	0.179426				9	102.645	0.631516
	12	4.31					8	235.92					8	41.37					10	64.822
88	1	130.871	0.0412773			32	1	9.246	1.88049				9	140.406	0.604654				11	22.73	4.58152
	2	5.402					2	17.387					10	84.897					12	104.138
	3	68.299	0.0554181				3	57.973	0.14091				11	46.793	1.2021				13	36.051	0.34074
	4	3.785					4	8.169					12	56.25					14	12.284
	5	232.724	0.0978412				5	202.219	0.359353				13	27.31	0.689088			141	1	110.157	0.137086
	6	22.77					6	72.668					14	18.819					2	15.101
	7	130.726	0.0690299				7	72.706	0.523891				15	143.983	0.337109				3	47.277	0.262813
	8	9.024					8	38.09					16	48.538					4	12.425
	9	106.818	0.0882997				9	101.295	0.309571				17	131.484	0.0682897				5	30.875	0.575611
	10	9.432					10	31.358					18	8.979					6	17.772
89	1	163.768	0.0578135				11	7.703	2.33675			61	1	103.712	0.0702715				7	41.311	0.484471
	2	9.468					12	18					2	7.288					8	20.014
	3	182.279	0.0525623				13	176.026	0.452331				3	37.634	1.51411				9	49.217	0.325965
	4	9.581					14	79.622					4	56.982					10	16.043
	5	53.937	0.081966			33	1	215.19	0.430773			62	1	187.445	0.125509				11	45.053	0.224291
	6	4.421					2	92.698					2	23.526					12	10.105
	7	210.716	0.0682435				3	86.347	1.28365				3	68.083	0.116799				13	51.818	0.280443
	8	14.38					4	110.839					4	7.952					14	14.532
90	1	214.352	0.0837548				5	82.375	1.41114				5	130.176	0.0840862				15	96.5	0.208549
	2	17.953					6	116.243					6	10.946					16	20.125
	3	127.409	0.114317				7	74.443	1.36015				7	84.875	0.365973				17	164.13	0.0921404
	4	14.565					8	101.254					8	31.062				142	18	15.123
	5	239.602	0.0640145				9	114.621	0.279006				9	75.338	0.372349				1	155.73	0.0640082
	6	15.338					10	31.98					10	28.052					2	9.968
	7	67.485	0.236423			34	1	109.859	1.90442				11	38.443	0.620451				3	18.573	0.960534
	8	15.955					2	209.218					12	23.852					4	17.84
	9	88.097	0.253879				3	24.472	1.89531				13	108.664	0.261356				5	112.519	0.187044
	10	22.366					4	46.382					14	28.4					6	21.046
	11	221.771	0.0561796				5	107.017	2.08303			107	1	65.041	0.410664				7	70.529	0.112337
	12	12.459					6	222.92					2	26.71					8	7.923
	13	136.193	0.0414485				7	141.887	1.75261				3	62.938	0.146684				9	133.599	0.122576
	14	5.645					8	248.673					4	9.232					10	16.376
91	1	80.571	0.120267			35	1	46.754	1.09618				5	178.344	0.0245312				11	47.8	0.144351
	2	9.69					2	51.251					6	4.375					12	6.9
	3	86.93	0.0647417				3	166.802	1.52048				7	45.249	1.36131			143	1	63.519	0.282482
	4	5.628					4	253.619					8	61.598					2	17.943
	5	94.037	0.0632092				5	61.707	3.45774				9	102.798	0.120304				3	149.344	0.159477
	6	5.944					6	213.367					10	12.367					4	23.817
	7	89.852	0.112418				7	37.571	0.0926512			108	1	56.565	0.586387				5	173.711	0.147855
	8	10.101					8	3.481					2	33.169					6	25.684
	9	141.392	0.0517497				9	52.264	0.661316				3	72.06	0.329795				7	124.46	0.108115
	10	7.317					10	34.563					4	23.765					8	13.456
	11	246.083	0.0489469			36	1	190.776	0.47106				5	219.171	0.281593			144	1	69.779	0.607891
	12	12.045					2	89.867					6	61.717					2	42.418
92	1	105.904	0.127984				3	100.978	1.33053				7	221.287	0.397628				3	192.606	0.0868301
	2	13.554					4	134.354					8	87.99					4	16.724
	3	82.923	0.164188				5	8.035	3.92806				9	224.656	0.0716518				5	52.683	0.235522
	4	13.615					6	31.562					10	16.097					6	12.408
	5	32.626	0.131521				7	27.619	2.14852				11	219.992	0.0478881			145	1	52.465	0.38601
	6	4.291					8	59.34					12	10.535					2	20.252
	7	93.774	0.0984601				9	34.237	1.33686				13	80.685	1.58737				3	21.075	0.760285
	8	9.233					10	45.77					14	128.077					4	16.023
	9	56.611	0.16571				11	69.336	1.59155				15	106.489	0.236963				5	219.908	0.098091
	10	9.381					12	110.352					16	25.234					6	21.571
	11	157.12	0.177495			37	1	104.191	0.302838			109	17	199.603	0.457368				7	78.048	0.412631
	12	27.888					2	31.553					18	91.292					8	32.205
	13	151.83	0.0405585				3	49.168	2.76674				19	228.175	0.108632				9	11.805	0.751377
	14	6.158					4	136.035					20	24.787					10	8.87
93	1	193.498	0.139588				5	236.921	0.376315				21	113.693	0.0931368				11	62.956	0.224268
	2	27.01					6	89.157					22	10.589					12	14.119
	3	208.89	0.0394562				7	147.307	0.362909				23	162.53	0.0457762			146	1	99.09	0.089666
	4	8.242					8	53.459					24	7.44					2	8.885
	5	221.928	0.0856134				9	232.201	0.308823			110	1	31.192	2.84467				3	107.23	0.0938823
	6	19					10	71.709					2	88.731					4	10.067
	7	126.239	0.214775			38	1	82.923	0.470316				3	41.613	0.417826			147	1	109.79	0.0422989
	8	27.113					2	39					4	17.387					2	4.644
	9	79.409	0.105756				3	43.537	2.82245				5	119.893	0.396454				3	29.256	0.586786
	10	8.398					4	122.881					6	47.532					4	17.167
	11	112.049	0.0940035				5	200.063	1.18608				7	28.65	0.866911				5	33.028	0.188113
	12	10.533					6	237.29					8	24.837					6	6.213
	13	83.451	0.146841				7	236.293	0.367082				9	181.67	0.22968			148	1	79.254	0.179019
	14	12.254					8	86.739					10	41.726					2	14.188
94	1	67.35	0.207439				9	152.782	1.66281				11	105.547	0.325504				3	67.517	0.0747812
	2	13.971					10	254.048					12	34.356					4	5.049
	3	92.609	0.130203			39	1	39.985	0.700638				13	174.234	1.11064			149	1	103.241	0.10368
	4	12.058					2	28.015					14	193.512					2	10.704
	5	193.175	0.108601				3	57.103	0.90265				15	50.065	0.764007				3	48.746	0.326201
	6	20.979					4	51.544					16	38.25					4	15.901
	7	122.944	0.0793369				5	91.33	0.747586			111	1	172.916	0.986959				5	27.196	0.645279
	8	9.754					6	68.277					2	170.661					6	17.549
95	1	50.762	0.0757653				7	59.789	1.65331				3	180.342	0.263655				7	193.932	0.349076
	2	3.846					8	98.85					4	47.548					8	67.697
	3	176.839	0.0422757				9	65.269	0.665507				5	44.242	0.158876				9	222.414	0.0703508
	4	7.476					10	43.437					6	7.029					10	15.647
96	1	231.171	0.11745			40	1	37.432	6.7741				7	206.576	1.14888				11	225.421	0.0874896
	2	27.151					2	253.568					8	237.331					12	19.722
	3	154.413	0.142119				3	45.747	0.298468				9	248.288	1.0249				13	27.241	1.07408
	4	21.945					4	13.654					10	254.471					14	29.259
	5	195.206	0.0825846				5	28.84	1.26397				11	143.855	0.170262			150	1	64.723	0.379587
	6	16.121					6	36.453					12	24.493					2	24.568
97	1	90.256	0.131249				7	14.914	1.61586				13	251.135	0.391777				3	168.336	0.295534
	2	11.846					8	24.099					14	98.389					4	49.749
	3	237.149	0.056707				9	131.671	0.702007				15	35.838	0.943635				5	171.654	0.0872511
	4	13.448					10	92.434					16	33.818					6	14.977
	5	210.572	0.111259				11	8.627	3.80352			116	1	146.692	0.269531			151	1	103.781	0.0739442
	6	23.428					12	32.813					2	39.538					2	7.674
	7	223.944	0.0992034				13	103.214	0.983268				3	128.758	0.162048				3	165.651	0.0952001
	8	22.216					14	101.487					4	20.865					4	15.77
	9	78.596	0.135719			41	1	27.875	0.427982				5	46.234	0.399252				5	36.046	0.191145
	10	10.667					2	11.93					6	18.459					6	6.89
	11	131.487	0.103333				3	38.549	0.758515				7	123.345	0.543103				7	63.172	0.158979
	12	13.587					4	29.24					8	66.989					8	10.043
	13	233.159	0.107575				5	12.243	2.32508				9	94.368	1.77437				9	77.938	0.136621
	14	25.082					6	28.466					10	167.444					10	10.648
	15	221.677	0.0461798				7	160.117	0.355503				11	111.612	1.67263			152	1	94.424	0.0444802
	16	10.237					8	56.922					12	186.686					2	4.2
98	1	215.097	0.0724185				9	11.333	1.64996			112	1	63	0.152333				3	58.937	1.94224
	2	15.577					10	18.699					2	9.597					4	114.47
	3	231.902	0.0783133				11	39.288	0.715867				3	93.428	0.23616				5	212.818	0.0928023
	4	18.161					12	28.125					4	22.064					6	19.75
	5	254.643	0.14256				13	52.185	0.681154				5	111.404	0.504461			153	1	79.013	0.321428
	6	36.302					14	35.546					6	56.199					2	25.397
	7	51.357	0.158148			42	1	116.851	0.232835				7	104.231	0.633919				3	178.577	0.227028
	8	8.122					2	27.207					8	66.074					4	40.542
	9	34.396	0.292214				3	78.866	0.977925				9	223.697	0.656996				5	240.422	0.128137
	10	10.051					4	77.125					10	146.968					6	30.807
99	1	183.806	0.0992895				5	112.312	1.2645				11	87.021	0.743096				7	164.192	0.0851381
	2	18.25					6	142.018					12	64.665					8	13.979
	3	81	0.0372963				7	50.761	3.4178			113	1	206.839	0.0274513			154	1	37.794	0.191062
	4	3.021					8	173.491					2	5.678					2	7.221
100	1	147.175	0.0407678				9	23.61	1.1446				3	31.347	0.345807				3	115.862	0.0979786
	2	6					10	27.024					4	10.84					4	11.352
	3	131.257	0.0944559				11	24.77	1.17449				5	60.205	0.764289				5	110.251	0.163001
	4	12.398					12	29.092					6	46.014					6	17.971
	5	237.629	0.0718852			44	1	115.486	0.479002				7	74.258	0.290406			155	1	87.13	0.974831
	6	17.082					2	55.318					8	21.565					2	84.937
	7	236.839	0.1101				3	32.844	2.1762				9	108.779	0.397209				3	80.072	0.463345
	8	26.076					4	71.475					10	43.208					4	37.101
							5	61.976	2.42068			114	1	45.277	0.382645				5	110.455	0.184691
							6	150.024					2	17.325					6	20.4
							7	82.361	2.06567				3	40.12	0.327019
							8	170.131					4	13.12
							9	51.101	1.34829				5	49.86	0.159045
							10	68.899					6	7.93
							11	54.391	1.08235
							12	58.87
							13	92.915	2.73558
							14	254.176
							15	44.462	5.01457
							16	222.958

## Sheet: Supplementary Figure8
Supplementary Figure 8A - qPCR T2 lines activation system in myb12
	Ct Values AP4M (AT4G24550)				dCAS9 qPCR171-172		Ctgene - Ctnormalizer	fold change						T2-2	T2-4	T2-5	T2-8	T2-10	T2-14	T2-17	T2-18	T2-19	T2-21	T2-22	T2-23
						CT	Delta CT		AVG	SD change			dCas9-VP64	0.687516	0.746344	1.36917	0.758045	0.414251	0.805143	0.314629	0.547682	1.3419	1.36913	1.57018	0.811274
	T2-2	23.8221			T2-2	24.461	0.638899	0.642203					SD	0.0805443	0.0666761	0.238963	0.0379111	0.0198012	0.0228722	0.0149302	0.0301859	0.0422572	0.0132221	0.0173794	0.0396593
	T2-2	24.194			T2-2	24.5147	0.320707	0.800677	0.687516	0.0805443
	T2-2	23.9919			T2-2	24.6823	0.690434	0.619668
	T2-4	24.7308			T2-4	25.101	0.370163	0.773695
	T2-4	24.8161			T2-4	25.1187	0.302549	0.810818	0.746344	0.0666761
	T2-4	24.6622			T2-4	25.2737	0.611496	0.654518
	T2-5	24.3443			T2-5	24.132	-0.212349	1.15857
	T2-5	24.9267			T2-5	24.1583	-0.768385	1.70336	1.36917	0.238963
	T2-5	24.4773			T2-5	24.1605	-0.316818	1.24558
	T2-8	24.1667			T2-8	24.5916	0.424971	0.744854
	T2-8	24.2599			T2-8	24.5645	0.30464	0.809644	0.758045	0.0379111
	T2-8	24.1589			T2-8	24.6335	0.474661	0.719636
	T2-10	24.3152			T2-10	25.6353	1.32004	0.400525
	T2-10	24.4721			T2-10	25.6491	1.17706	0.442252	0.414251	0.0198012
	T2-10	24.5993			T2-10	25.9213	1.32202	0.399975
	T2-14	24.8878			T2-14	25.2143	0.326473	0.797484
	T2-14	24.8346			T2-14	25.1898	0.355209	0.781756	0.805143	0.0228722
	T2-14	25.0344			T2-14	25.2925	0.258101	0.836188
	T2-17	24.5627			T2-17	26.2801	1.71737	0.304102
	T2-17	24.5242			T2-17	26.0988	1.57457	0.335743	0.314629	0.0149302
	T2-17	24.5356			T2-17	26.2533	1.71766	0.304042
	T2-18	24.6803			T2-18	25.5473	0.86702	0.548278
	T2-18	24.5284			T2-18	25.4986	0.970251	0.510417	0.547682	0.0301859
	T2-18	24.6129			T2-18	25.388	0.775095	0.58435
	T2-19	24.3687			T2-19	24.0088	-0.359869	1.28331
	T2-19	24.6157			T2-19	24.171	-0.444677	1.36101	1.3419	0.0422572
	T2-19	24.5946			T2-19	24.1285	-0.466114	1.38138
	T2-21	25.0833			T2-21	24.6123	-0.471043	1.38611
	T2-21	24.8559			T2-21	24.4045	-0.451466	1.36743	1.36913	0.0132221
	T2-21	24.9631			T2-21	24.526	-0.437077	1.35386
	T2-22	25.2527			T2-22	24.6169	-0.635798	1.5538
	T2-22	25.2063			T2-22	24.5334	-0.672869	1.59424	1.57018	0.0173794
	T2-22	25.293			T2-22	24.6492	-0.643866	1.56251
	T2-23	24.8087			T2-23	25.0473	0.238571	0.847584
	T2-23	24.5793			T2-23	24.9826	0.403353	0.756099	0.811274	0.0396593
	T2-23	24.7057			T2-23	24.9742	0.268576	0.830139
Supplementary Figure 8B and C - qPCR of 4CL3, CHS, CHI, F3H, FLS1 and TT7 in WT, myb12, tt7 and stable T2 and T3 activation lines
	Clatherin = normalized gene			Clatherin = normalized gene
	Col 1	22.1919		Col 1	23.0332
	Col 2	22.2213		Col 2	23.2472
	Col 3	22.3307		Col 3	23.3613
	myb12 1	22.516		myb12 1	23.1257
	myb12 2	22.5658		myb12 2	23.4417
	myb12 3	22.5728		myb12 3	23.3962
	T2-24 -tt7	22.1503		+TT7 T3-58-12 1	23.428
	T2-24 -tt7	22.182		+TT7 T3-58-12 2	23.5873
	T2-24 -tt7	22.0064		+TT7 T3-58-12 3	23.5829
	T2-29 -tt7	22.4225		-TT7 T3-29-2 1	23.1365
	T2-29 -tt7	22.4628		-TT7 T3-29-2 2	23.471
	T2-29 -tt7	22.5305		-TT7 T3-29-2 3	23.4307
	T2-58 +tt7	22.5484
	T2-58 +tt7	22.5427
	T2-58 +tt7	22.6027
	T2-89 +tt7	22.548
	T2-89 +tt7	22.6091
	T2-89 +tt7	22.4811
	4CL3		Ctgene - Ctnormalizer													Ctgene - Ctnormalizer
		CT	Delta CT	Average of deltaCT							2^(-X)	Average of 2^(-X)	Relative values		CT	Delta CT	DeltaCT - AVR of non-treated	fold change	AVG	SD change
	Col 1	23.3634	1.17146		-0.176102	1.12983		1.12551			0.443971		0.881835	myb12 1	26.9632	4.44721	3.45186	0.0913878
	Col 2	23.1133	0.892036	0.995359	0.103322	0.930887	1.00384	0.927326	1	0.109143	0.538853	0.503463	1.07029	myb12 2	26.9537	4.38793	3.39257	0.0952211	0.0983144	0.00888663
	Col 3	23.2533	0.922579		0.07278	0.950804		0.947168			0.527565		1.04787	myb12 3	26.7746	4.2018	3.20644	0.108334
														T2-24 -tt7	24.0523	1.90207	0.906714	0.533399
														T2-24 -tt7	23.954	1.77204	0.776677	0.58371	0.55733	0.0252448
														T2-24 -tt7	23.8515	1.84511	0.849747	0.554882
														T2-29 -tt7	24.7106	2.28809	1.29273	0.408177
														T2-29 -tt7	24.6816	2.21875	1.22339	0.428274	0.42039	0.0107252
														T2-29 -tt7	24.7613	2.23078	1.23542	0.424719
														T2-58 +tt7	24.4877	1.93925	0.94389	0.519829
														T2-58 +tt7	24.0286	1.48586	0.490504	0.711776	0.643252	0.107104
														T2-58 +tt7	24.1164	1.51375	0.518389	0.698151
														T2-89 +tt7	24.8723	2.32427	1.32891	0.398068
														T2-89 +tt7	24.7799	2.17081	1.17545	0.442744	0.443535	0.0458662
														T2-89 +tt7	24.5062	2.02512	1.02976	0.489791
	CHS		Ctgene - Ctnormalizer													Ctgene - Ctnormalizer
		CT	DeltaCT	Avg of deltaCT							2^(-X)	Average of 2^(-X)	Relative values		CT	Delta CT	DeltaCT - AVR of non-treated	Fold change	AVG	SD change
	Col	22.8742	0.682249		0.253256	0.839001		0.823797			0.623193		1.17181	myb12 1	32.0536	9.53764	8.60213	0.00257336
	Col 2	23.0333	0.812048	0.935505	0.123457	0.917985	1.01846	0.901351	1	0.241167	0.569573	0.531822	1.07098	myb12 2	31.6649	9.09913	8.16363	0.00348742	0.00287287	0.000532266
	Col 3	23.6429	1.31222		-0.376713	1.29838		1.27485			0.402701		0.75721	myb12 3	32.1192	9.54636	8.61086	0.00255785
														T2-24 -tt7	26.7478	4.59753	3.66202	0.078999
														T2-24 -tt7	26.765	4.58302	3.64752	0.0797972	0.0798496	0.000877948
														T2-24 -tt7	26.5722	4.56585	3.63035	0.0807526
														T2-29 -tt7	28.0333	5.61083	4.67533	0.0391369
														T2-29 -tt7	28.2382	5.77541	4.83991	0.0349175	0.0348459	0.00432716
														T2-29 -tt7	28.5019	5.97133	5.03583	0.0304835
														T2-58 +tt7	27.4479	4.8995	3.964	0.0640793
														T2-58 +tt7	27.4414	4.89868	3.96317	0.0641159	0.0635962	0.000868596
														T2-58 +tt7	27.536	4.93335	3.99784	0.0625934
														T2-89 +tt7	27.9471	5.399	4.4635	0.0453266
														T2-89 +tt7	28.2068	5.59775	4.66224	0.0394934	0.043037	0.0031122
														T2-89 +tt7	27.9135	5.43235	4.49685	0.0442909
	CHI		Ctgene - Ctnormalizer													Ctgene - Ctnormalizer
		CT	Delta CT	Average of deltaCT							2^(-X)	Average of 2^(-X)	Relative values		CT	Delta CT	DeltaCT - AVR of non-treated	fold change	AVG	SD change
	Col	22.7964	0.604431		0.390928	0.762639		0.965532			0.657731		1.02495	myb12 1	27.8387	5.32276	4.67535	0.0391362
	Col 2	23.0669	0.845619	0.647404	0.14974	0.901413	0.789864	1.14123	1	0.127534	0.556472	0.641721	0.867156	myb12 2	27.7624	5.19666	4.54926	0.0427106	0.0409382	0.00178739
	Col 3	22.8229	0.492161		0.503198	0.705541		0.893243			0.710959		1.1079	myb12 3	27.8296	5.25677	4.60937	0.0409676
														T2-24 -tt7	23.9891	1.83882	1.19142	0.437873
														T2-24 -tt7	24.1032	1.92125	1.27385	0.413555	0.456878	0.0553299
														T2-24 -tt7	23.5994	1.59303	0.945621	0.519206
														T2-29 -tt7	24.8262	2.40376	1.75635	0.295995
														T2-29 -tt7	25.1491	2.68632	2.03892	0.243346	0.276468	0.0288375
														T2-29 -tt7	24.9635	2.43296	1.78556	0.290063
														T2-58 +tt7	24.4502	1.9018	1.25439	0.41917
														T2-58 +tt7	24.6377	2.09502	1.44761	0.366627	0.419897	0.0536374
														T2-58 +tt7	24.3274	1.72477	1.07736	0.473895
														T2-89 +tt7	24.6685	2.12048	1.47307	0.360214
														T2-89 +tt7	24.7603	2.15119	1.50379	0.352626	0.371726	0.0267809
														T2-89 +tt7	24.442	1.96092	1.31352	0.402338
	TT7		Ctgene - Ctnormalizer													Ctgene - Ctnormalizer
		CT	Delta CT	Average of deltaCT							2^(-X)	Average of 2^(-X)	Relative values		CT	Delta CT	DeltaCT - AVR of non-treated	fold change	AVG	SD change
	Col 1	25.5923	3.40034		-2.40498	5.29627		5.27601			0.0947103		1.05569	myb12 1	29.3121	6.79613	3.31357	0.100581
	Col 2	25.8579	3.63662	3.48256	-2.64126	6.23875	5.6232	6.21489	5.60169	0.531387	0.0804025	0.0897143	0.896206	myb12 2	29.306	6.74024	3.25768	0.104554	0.106186	0.00657349
	Col 3	25.7414	3.41073		-2.41537	5.33458		5.31417			0.0940302		1.04811	myb12 3	29.1956	6.6228	3.14024	0.113421
														T2-24 -tt7	28.6326	6.48235	2.99978	0.125019
														T2-24 -tt7	28.5908	6.40879	2.92623	0.131558	0.133714	0.00995048
														T2-24 -tt7	28.2791	6.27276	2.7902	0.144566
														T2-29 -tt7	28.5275	6.10504	2.62248	0.162388
														T2-29 -tt7	28.7394	6.27662	2.79406	0.14418	0.153524	0.00911364
														T2-29 -tt7	28.7121	6.18153	2.69897	0.154003
														T2-58 +tt7	24.5652	2.01673	-1.46583	2.76222
														T2-58 +tt7	24.6955	2.15284	-1.32973	2.51355	2.66017	0.130189
														T2-58 +tt7	24.6497	2.04707	-1.43549	2.70474
														T2-89 +tt7	24.9977	2.44963	-1.03294	2.04618
														T2-89 +tt7	24.99	2.38089	-1.10168	2.14604	2.11151	0.0566031
														T2-89 +tt7	24.8645	2.3834	-1.09916	2.1423
	F3H		Ctgene - Ctnormalizer													Ctgene - Ctnormalizer
		CT	Delta CT	Average of deltaCT							2^(-X)	Average of 2^(-X)	Relative values		CT	Delta CT	DeltaCT - AVR of non-treated	fold change	AVG	SD change
	Col 1	22.2141	0.0222092		0.97315	0.509393		0.644912			0.984724		1.22886	myb12 1	24.0259	1.5099	1.1483	0.451156
	Col 2	22.4269	0.205664	0.361595	0.789695	0.578466	0.665452	0.732362	0.842488	0.270043	0.86714	0.801332	1.08212	myb12 2	24.011	1.44527	1.08367	0.471826	0.449078	0.0238544
	Col 3	23.1876	0.856911		0.138448	0.908496		1.15019			0.552134		0.68902	myb12 3	24.1714	1.5986	1.237	0.424253
														T2-24 -tt7	22.7831	0.632853	0.271258	0.828597
														T2-24 -tt7	23.0932	0.911188	0.549594	0.683213	0.772472	0.0781507
														T2-24 -tt7	22.6798	0.673449	0.311854	0.805606
														T2-29 -tt7	23.262	0.839539	0.477944	0.718
														T2-29 -tt7	23.3856	0.922825	0.56123	0.677724	0.704235	0.022965
														T2-29 -tt7	23.3721	0.841587	0.479993	0.716981
														T2-58 +tt7	23.315	0.766586	0.404992	0.755241
														T2-58 +tt7	23.2546	0.711941	0.350346	0.784396	0.764966	0.016827
														T2-58 +tt7	23.3692	0.766548	0.404954	0.755261
														T2-89 +tt7	23.4228	0.874792	0.513198	0.700668
														T2-89 +tt7	23.6431	1.03403	0.672433	0.627448	0.656025	0.0391643
														T2-89 +tt7	23.4866	1.00554	0.643944	0.639961
	FLS		Ctgene - Ctnormalizer													Ctgene - Ctnormalizer
		CT	Delta CT	Average of deltaCT							2^(-X)	Average of 2^(-X)	Relative values		CT	Delta CT	DeltaCT - AVR of non-treated	fold change	AVG	SD change
	Col 1	28.6319	6.43997		-5.44461	43.5504		43.3838			0.011518		0.912753	myb12 1	34.5666	12.0507	5.72546	0.0189001
	Col 2	28.7366	6.51531	6.32519	-5.51995	45.885	40.6643	45.7095	40.5088	7.08976	0.0109319	0.0126189	0.866313	myb12 2	34.082	11.5162	5.191	0.027375	0.022143	0.00457419
	Col 3	28.351	6.02028		-5.02492	32.5576		32.4331			0.0154069		1.22093	myb12 3	34.5308	11.958	5.63279	0.020154
														T2-24 -tt7	30.7096	8.55935	2.23417	0.212544
														T2-24 -tt7	30.7213	8.53932	2.21413	0.215516	0.214785	0.00197962
														T2-24 -tt7	30.5405	8.53411	2.20893	0.216295
														T2-29 -tt7	32.0844	9.66195	3.33677	0.0989768
														T2-29 -tt7	31.8565	9.39367	3.06848	0.119205	0.101488	0.0166052
														T2-29 -tt7	32.3905	9.86	3.53482	0.0862808
														T2-58 +tt7	31.0636	8.51512	2.18993	0.219162
														T2-58 +tt7	31.1018	8.55911	2.23392	0.21258	0.221889	0.0109304
														T2-58 +tt7	31.0237	8.42107	2.09588	0.233925
														T2-89 +tt7	31.5239	8.97586	2.65067	0.159246
														T2-89 +tt7	31.6377	9.02864	2.70345	0.153525	0.159706	0.00642386
														T2-89 +tt7	31.394	8.91291	2.58772	0.166348
	4CL3		Ctgene - Ctnormalizer												Ctgene - Ctnormalizer
		CT	Delta CT	Average of deltaCT							2^(-X)	Average of 2^(-X)		CT	Delta CT	DeltaCT - AVR of non-treated	fold change	AVG	SD change
	Col 1	24.149	1.11574		-0.119033	1.08601		1.08375			0.461455		myb12 1	28.054	4.92832	3.93162	0.0655339
	Col 2	24.2326	0.985348	0.996705	0.011357	0.992159	1.00208	0.990097	1	0.0792638	0.505104	0.502179	myb12 2	27.9637	4.52203	3.52533	0.0868503	0.077092	0.0107716
	Col 3	24.2504	0.889029		0.107676	0.928082		0.926153			0.539978		myb12 3	28.0569	4.66068	3.66398	0.0788919
													+TT7 T3-58-12 1	26.3684	2.9404	1.94369	0.259951
													+TT7 T3-58-12 2	26.3103	2.72299	1.72628	0.30223	0.256307	0.0478485
													+TT7 T3-58-12 3	26.8537	3.27081	2.2741	0.206741
													-TT7 T3-29-2 1	25.4369	2.30039	1.30369	0.405089
													-TT7 T3-29-2 2	25.4753	2.00428	1.00758	0.49738	0.458508	0.0478341
													-TT7 T3-29-2 3	25.5073	2.07663	1.07992	0.473053
	CHS		Ctgene - Ctnormalizer												Ctgene - Ctnormalizer
		CT	DeltaCT	Avg of deltaCT							2^(-X)	Average of 2^(-X)		CT	Delta CT	DeltaCT - AVR of non-treated	Fold change	AVG	SD change
	Col	23.1298	0.0965328		-0.144709	1.10551		1.10046			0.935278		myb12 1	31.249	8.12329	8.17146	0.00346853
	Col 2	23.242	-0.00519753	-0.0481764	-0.0429789	1.03024	1.00459	1.02554	1	0.115368	1.00361	1.03883	myb12 2	30.8297	7.38805	7.43623	0.00577394	0.00497347	0.00130421
	Col 3	23.1255	-0.235865		0.187688	0.878012		0.874003			1.17761		myb12 3	30.8084	7.41224	7.46041	0.00567796
													+TT7 T3-58-12 1	28.3765	4.94844	4.99662	0.0313234
													+TT7 T3-58-12 2	28.2871	4.69979	4.74797	0.0372151	0.0353555	0.00349544
													+TT7 T3-58-12 3	28.2706	4.68771	4.73588	0.0375282
													-TT7 T3-29-2 1	27.7426	4.6061	4.65427	0.0397122
													-TT7 T3-29-2 2	27.7938	4.32278	4.37096	0.0483294	0.0433417	0.00446628
													-TT7 T3-29-2 3	27.9565	4.52586	4.57403	0.0419835
	CHI		Ctgene - Ctnormalizer												Ctgene - Ctnormalizer
		CT	Delta CT	Average of deltaCT							2^(-X)	Average of 2^(-X)		CT	Delta CT	DeltaCT - AVR of non-treated	fold change	AVG	SD change
	Col	23.6682	0.634968		0.361737	0.778227		1.12433			0.643955		myb12 1	28.4291	5.30343	4.84531	0.0347869
	Col 2	23.7192	0.471991	0.458117	0.524714	0.695097	0.692172	1.00423	1	0.126493	0.720969	0.731915	myb12 2	28.4604	5.0187	4.56058	0.0423769	0.0431515	0.00877752
	Col 3	23.6287	0.267391		0.729314	0.603191		0.871447			0.830821		myb12 3	28.1116	4.71542	4.2573	0.0522906
													+TT7 T3-58-12 1	25.6049	2.17682	1.71871	0.303821
													+TT7 T3-58-12 2	25.7288	2.14151	1.68339	0.31135	0.326774	0.0334483
													+TT7 T3-58-12 3	25.4944	1.91155	1.45343	0.365152
													-TT7 T3-29-2 1	25.5518	2.41534	1.95723	0.257523
													-TT7 T3-29-2 2	25.6151	2.14414	1.68603	0.310782	0.299301	0.0373847
													-TT7 T3-29-2 3	25.49	2.05933	1.60121	0.3296
	F3H		Ctgene - Ctnormalizer												Ctgene - Ctnormalizer
		CT	Delta CT	Average of deltaCT							2^(-X)	Average of 2^(-X)		CT	Delta CT	DeltaCT - AVR of non-treated	fold change	AVG	SD change
	Col 1	23.687	0.653801		0.342904	0.788453		1.1391			0.635604		myb12 1	24.8401	1.71434	1.19192	0.43772
	Col 2	23.8152	0.567968	0.522415	0.428736	0.742912	0.722701	1.07331	1.04411	0.112473	0.674566	0.699073	myb12 2	24.9384	1.49675	0.974337	0.508974	0.494773	0.0514446
	Col 3	23.7068	0.345476		0.651229	0.636738		0.919913			0.787048		myb12 3	24.8139	1.41774	0.895327	0.537625
													+TT7 T3-58-12 1	24.7101	1.28209	0.759678	0.590628
													+TT7 T3-58-12 2	24.8303	1.243	0.720589	0.60685	0.602665	0.0105845
													+TT7 T3-58-12 3	24.8172	1.23431	0.711895	0.610518
													-TT7 T3-29-2 1	24.4664	1.32985	0.80743	0.571399
													-TT7 T3-29-2 2	24.5545	1.0835	0.561085	0.677792	0.64786	0.066735
													-TT7 T3-29-2 3	24.4793	1.0486	0.526186	0.694388
	FLS		Ctgene - Ctnormalizer												Ctgene - Ctnormalizer
		CT	Delta CT	Average of deltaCT							2^(-X)	Average of 2^(-X)		CT	Delta CT	DeltaCT - AVR of non-treated	fold change	AVG	SD change
	Col 1	26.8051	3.77182		-2.77511	6.8453		6.83107			0.0732099		myb12 1	31.6135	8.48774	4.8864	0.0338102
	Col 2	26.8075	3.56029	3.60134	-2.56358	5.91174	6.10585	5.89945	6.09316	0.662648	0.0847709	0.0827021	myb12 2	31.6709	8.22924	4.6279	0.0404448	0.0380899	0.00371258
	Col 3	26.8333	3.47192		-2.47522	5.5605		5.54895			0.0901256		myb12 3	31.6408	8.24467	4.64333	0.0400146
													+TT7 T3-58-12 1	29.9398	6.51173	2.91038	0.133011
													+TT7 T3-58-12 2	29.7399	6.15262	2.55128	0.170604	0.154603	0.0194103
													+TT7 T3-58-12 3	29.8263	6.24344	2.64209	0.160195
													-TT7 T3-29-2 1	29.1554	6.01889	2.41755	0.187174
													-TT7 T3-29-2 2	29.0507	5.57968	1.97834	0.253782	0.230314	0.0374087
													-TT7 T3-29-2 3	29.0321	5.60142	2.00008	0.249987
	TT7		Ctgene - Ctnormalizer												Ctgene - Ctnormalizer
		CT	Delta CT	Average of deltaCT							2^(-X)	Average of 2^(-X)		CT	Delta CT	DeltaCT - AVR of non-treated	fold change	AVG	SD change
	Col 1	26.3515	3.31829		-2.32158	4.9988		4.98841			0.100253		myb12 1	28.528	5.40228	2.2194	0.214731
	Col 2	26.3037	3.05648	3.18288	-2.05978	4.16921	4.56355	4.16055	4.55407	0.415438	0.120201	0.11042	myb12 2	28.557	5.11535	1.93247	0.26198	0.239956	0.0237865
	Col 3	26.5352	3.17387		-2.17717	4.52265		4.51325			0.110808		myb12 3	28.6191	5.22293	2.04005	0.243156
													+TT7 T3-58-12 1	26.1003	2.67229	-0.510595	1.42464
													+TT7 T3-58-12 2	26.1261	2.53881	-0.644071	1.56273	1.48661	0.0701264
													+TT7 T3-58-12 3	26.2075	2.62465	-0.558231	1.47246
													-TT7 T3-29-2 1	28.5391	5.40263	2.21975	0.214679
													-TT7 T3-29-2 2	28.5931	5.1221	1.93922	0.260758	0.23811	0.0230494
													-TT7 T3-29-2 3	28.6791	5.24844	2.06556	0.238894

## Sheet: Supplementary Figure9
Supplementary Figure 9G - qPCR MYB12 overexpression
	CT normalizer		CT	Delta CT	Av Delta CT	Fold change	Average	SD	Av DeltaCT - Av of control	Fold Change	SD
Sample/Gene	AP4M MB78-79		MYB12 qPCR165-166									Col-0	pPER03-MYB12/myb12 T3-5-2	pPER03-MYB12/myb12 T3-6-2	pPER03-MYB12/myb12 T3-10-1	pPER03-MYB12/myb12 T3-16-3	pPER03-MYB12/myb12 T3-20-1	pGPAT3-MYB12/myb12 T3-3-4	pGPAT3-MYB12/myb12 T3-6-4	pGPAT3-MYB12/myb12 T3-7-1	pGPAT3-MYB12/myb12 T3-8-5	pGPAT3-MYB12/myb12 T3-9-3
Col-0	23.136		25.7275	2.59153		0.16591						1	3.26901	11.0308	5.54297	7.09925	6.45393	6.30888	7.13254	3.87869	4.58485	1.09047
	23.5247	23.4325	25.8604	2.33566	2.43682	0.198105	0.185229	0.0139109	0	1	0.0751011
	23.6369		26.0202	2.38328		0.191673
pPER03-MYB12/myb12 T3-6-2	23.2609		22.4979	-0.763014		1.69703
	23.7186	23.6693	22.5654	-1.15318	-1.02664	2.22403	2.05381	0.252367	-3.46347	11.0308	1.35544
	24.0285		22.8647	-1.16373		2.24037
pGPAT3-MYB12/myb12 T3-6-4	23.2427		23.1997	-0.0429916		1.03025
	23.9772	23.881	23.6438	-0.333353	-0.397593	1.25994	1.35041	0.305129	-2.83442	7.13254	1.61162
	24.4231		23.6066	-0.816433		1.76105

## Sheet: gRNA sequences
Gene	Gene ID	gRNA	Sequence	Orientation	Distance from Transcription Start Site (bp)	Figure
GPAT2	AT1G02390	pGPAT2 gRNA1	GAACGTGTTTGATATTTACG	Antisense	-57	Figure 1B and C, Supplementary Figure 2
		pGPAT2 gRNA2	AGAAGTGGAACCATCATCAA	Sense	-87
		pGPAT2 gRNA3	GTACGCGTCGATATTTAGTT	Antisense	-167
GPAT3	AT4G01950	pGPAT3 gRNA1	AGCTGTACGTTAACGATCAA	Sense	-94	Figure 1B and D
		pGPAT3 gRNA2	TATACTATTACATGTTCACT	Sense	-144
		pGPAT3 gRNA3	AAAAAATTATGATTAACAAG	Sense	-357
LOVE1	AT5G20045	pLOVE1 gRNA1	GTCAAAGCGTATAGTATGCT	Antisense	-116	Figure 1B and E, Figure 2A, Supplementary Figure 2, 3 and 4
		pLOVE1 gRNA2	TAAGTTATGATGAATATGAT	Antisense	-179
		pLOVE1 gRNA3	ATAGCAAGACTTATACGATT	Antisense	-245
PAL1	AT2G37040	PAL1 gRNA1	ATTAGTGAGAAAGAAGGAGT	Antisense	-59	Figure 3C
		PAL1 gRNA2	GTTAGATGGAGAGTGAGTGA	Antisense	-101
		PAL1 gRNA3	GAGATTATAATTCGTGGATT	Antisense	-136
		PAL1 gRNA4	AACACGGTGGTGAATTTCTT	Antisense	-198
C4H	AT2G30490	C4H gRNA1	GGCGTTAGGTACGTGGGAGT	Antisense	-24	Figure 3C
		C4H gRNA2	GCGTGTGTGTGAGTGGGGCT	Antisense	-88
		C4H gRNA3	GTGTTGTTGTTGATGGTGGT	Antisense	-110
		C4H gRNA4	TAAAAGTGTTTGGTGAAGGT	Antisense	-157
4CL3	AT1G65060	4CL3 gRNA1	GCTGTTAGAAGAGGAACGGA	Antisense	-211	Figure 3C, Supplementary Figure 7
		4CL3 gRNA2	AGACATGCAAGAGAGTATAA	Sense	-266
		4CL3 gRNA3	TAGAAATGTGCGTGTTTAGG	Antisense	-75
CHS	AT5G13930	CHS gRNA1	AGTGTGGTAGGTTAGATGGA	Antisense	-58	Supplementary Figure 7
		CHS gRNA2	AAGAAGAACCACAGAAAAGG	Sense	-115
		CHS gRNA3	GTTGTTAGCCCCCTTTTCTG	Antisense	-104
		CHS gRNA4	TAAAACCCACCATTCAATCT	Sense	-162
		CHS gRNA5	CCTGTATATATATAATAAAT	Sense	-246
CHI	AT3G55120	CHI gRNA1	AATATGCAGAGCACATAGTT	Antisense	-167	Supplementary Figure 7
		CHI gRNA2	GATTATTTTAGAGTTTATCT	Antisense	-266
		CHI gRNA3	ATAGTTACGATTACGAGTGT	Antisense	-50
		CHI gRNA4	CTCTTTTTTTATATTTTGAT	Antisense	-103
F3H	AT3G51240	F3H gRNA1	ATAATAGTAATGTGATACGT	Sense	-99	Supplementary Figure 7
		F3H gRNA2	CACCGTAGGTAGTAGACACA	Antisense	-148
		F3H gRNA3	ACGGTATAATAATATTTTGT	Antisense	-20
FLS1	AT5G08640	FLS1 gRNA1	TGGTAGTTGTCTCTATCCAG	Sense	-63	Supplementary Figure 7
		FLS1 gRNA2	TCCATAAATCTATCAAAACT	Sense	-145
		FLS1 gRNA3	GGAGGGAGGAAGTGAGGACG	Antisense	-26
		FLS1 gRNA4	TTGATATGTGTAAGTCGTCG	Antisense	-96
		FLS1 gRNA5	TTTGATTTGTTGTTTTGTGG	Antisense	-181
		FLS1 gRNA6	TTTTAGTACATATTTTTGGC	Antisense	-275
TT7	AT5G07990	TT7 gRNA1	CTATATGTATGTCTTGGCTA	Antisense	-44	Supplementary Figure 7
		TT7 gRNA2	TCATATGGGACAGTTTAGTA	Antisense	-120
		TT7 gRNA3	TAGCGCAACTTAGAGTTTTC	Antisense	-181
CHIL	AT5G05270	CHIL gRNA1	ACAATTGAGATCACAAGCTT	Sense	-67	Supplementary Figure 7
		CHIL gRNA2	TCATTCTACCTAACAAATGA	Antisense	-145
		CHIL gRNA3	CAAACACGTGGCTTCCTGGT	Sense	-100

## Sheet: Activation domains gene code
Activation Domain	Name	ATGNum	pos	ADseq	Subtype	ScaleScore
AD1	AT1G28160.1_191	AT1G28160	191	FGAELRIPETDSYWNVAHASIDTFAFELDGFVDQNSLGQS	1	7.3228
AD2	AT1G25470.1_231	AT1G25470	231	ILLDDYSLLENDINFSRFENSLPSELPDCDFTEMEFQLDD	1	7.3228
AD3	AT1G66390.1_161	AT1G66390	161	EVDLIPSCLGLKKNNVCENSITCNKDDEKDDFVNNLMNGD	1	5.76596
AD4	AT1G08010.1_121	AT1G08010	121	SPVSVLENSYGSLSTHNNGSQRLAFPVKGMRSKRKRPTTL	2	7.3228
AD5	AT1G07530.1_31	AT1G07530	31	LGLANGFYLDDLDFSSLDPPEAYPSQNNNNNNINNKAVAG	2	7.3228
	AT1G18960.1_211	AT1G18960	211	TCSTIAQENSEVNFTWSDFLLDQETFHENQQNHPQELDSL	2	6.3992
AD6	AT1G21340.1_71	AT1G21340	71	YWTKGGSLRNIPVGGGCRKRSRSRQNSHKRFGRNENRPDG	3	7.3228
	AT1G21340.1_61	AT1G21340	61	PRYFCKGCRRYWTKGGSLRNIPVGGGCRKRSRSRQNSHKR	3	7.3228
AD7	AT1G28160.1_41	AT1G28160	41	GVRRRPWGRYAAEIRNPTTKERYWLGTFDTAEEAALAYDR	3	7.28734
AD8	AT1G06160.1_1	AT1G06160	1	MEYQTNFLSGEFSPENSSSSSWSSQESFLWEESFLHQSFD	4	7.3228
	AT1G06160.1_11	AT1G06160	11	EFSPENSSSSSWSSQESFLWEESFLHQSFDQSFLLSSPTD	4	7.0888
AD9	AT1G08010.1_1	AT1G08010	1	MNWLPEAEAEDDFKGLLSGDFFDDLINHLDVPLDDIDTTN	4	6.61126
AD10	AT1G21340.1_181	AT1G21340	181	FYGEFNNLTQKTKEDQEVFGQFLQEDREEIFEFQGLLDDK	5	6.98397
AD11	AT1G02230.1_201	AT1G02230	201	FANVQGESQIDDATTPIEEEWKTWLNNDGDEQRNIMFMQD	5	6.72745
AD12	AT1G06180.1_161	AT1G06180	161	DISNSNKDSATSSEDVLAIIDESFWSEVVLMDCDISGNEK	5	6.19424
AD13	AT1G18960.1_201	AT1G18960	201	SNSSPPLFSSTCSTIAQENSEVNFTWSDFLLDQETFHENQ	6	7.3228
AD14	AT1G28160.1_111	AT1G28160	111	PDESQRFISELFNPPSQLEATNSNNNNNNNLYSSTNNQNQ	6	7.3228
AD15	AT1G01010.1_211	AT1G01010	211	QFNENSNIMQQQPLQGSFNPLLEYDFANHGGQWLSDYIDL	6	6.89125
